# Supplementary material for: Purine metabolism regulates Vibrio splendidus persistence associated with protein aggresome formation and intracellular tetracycline efflux
Source: Front Microbiol. 2023 Mar 16;14:1127018. doi: 10.3389/fmicb.2023.1127018 (PMC10060992; doi:10.3389/fmicb.2023.1127018)
Supplement: Supplementary file 1 [file Table_1.xlsx]

## Sheet: S1 Primers used in qRT-PCR
Table S10. Primers used in qRT-PCR.
Primers Name	Primer Sequence (5′- 3′)
purF-F	TCGCGTTCCGTGACCCACAT
purF-R	GCTGTGGGTTGTCTGCGCATT
purD-F	CTAACACGGGCGGCATGGGT
purD-R	GTTGCGTTTCTGGGTCGCCG
purN-F	AGCGAGCAAAATCAGCGGGT
purN-R	TAGCACGCTGGTGGGTGTGC
purL-F	CGTTCTGGGCGGTCCTGCAA
purL-R	CCTGCGCCCACATCGTGGAT
purM-F	GCAGGCGACGCACTTATCGC
purM-R	ACCACCACCTGTGATGTGCG
purE-F	ACCAGTGCGAAAGAGCGCGG
purE-R	CGCCAGCTTCACCGATAGCCA
purB-F	CGACCGTGACGTTTGGGGCTA
purB-R	TGCGTAGCCAACACCAACACCT
purH-F	CGAGCGCGTTGTCGCTGAAA
purH-R	GAATGCGGCTGCTTGGTGGC
guaB-F	ACTGGCCGTGACGTTCGCTT
guaB-R	GTAGGCTGCCGCGCTCATCT
guaA-F	CCATCCGTGCTTCAACGCCG
guaA-R	ACCCCATGCCGCCAACGATT
adk-F	TCGACGCGGGTCAGCTAGTTT
adk-R	AGGTGAGCACGACGACCAGC
gmk-F	GCGGTATGCGCCCTGGTGAA
gmk-R	TGACGAGCACCTTGCCAGTCG
ndk-F	GCACAAGCAAGTGGCTTCTACGC
ndk-R	CAGGGCTATCGCTGCCGTGT
933F	GCACAAGCGGTGGAGCATGTGG
16SRTR	CGTGTGTAGCCCTGGTCGTA

## Sheet: S2 The DEGs between VST vs VS a
gene_id	vst0_6	vs0_6	log2FoldChange	pvalue	padj	gene_name	gene_chr	gene_start	gene_end	gene_strand	gene_length	gene_biotype	gene_description	tf_family
DUN60_RS18530	1667.31	25.9936	6.00051	6.86e-27	1.9e-23	-	NC_999999999.1	4151924	4152739	+	816	protein_coding	FRG domain-containing protein && PF08867:FRG domain	-
DUN60_RS24520	5928.5	138.387	5.42041	1.23e-26	1.9e-23	-	NC_999999999.1	875256	875423	-	168	protein_coding	hypothetical protein && -	-
Novel00206	976.777	22.5351	5.43471	1.64e-22	1.7e-19	-	NC_999999999.1	4348106	4348357	-	252	-	PF00005:ABC transporter	-
DUN60_RS18525	5216.57	294.006	4.14899	1.88e-18	1.46e-15	xsc	NC_999999999.1	4149685	4151496	+	1812	protein_coding	sulfoacetaldehyde acetyltransferase && PF02776:Thiamine pyrophosphate enzyme, N-terminal TPP binding domain|PF02775:Thiamine pyrophosphate enzyme, C-terminal TPP binding domain|PF00205:Thiamine pyrophosphate enzyme, central domain	TPP_enzyme_N
DUN60_RS12790	880.195	14643.8	-4.05609	2.9e-18	1.8e-15	rpsJ	NC_999999999.1	2866450	2866761	-	312	protein_coding	30S ribosomal protein S10 && PF00338:Ribosomal protein S10p/S20e	Ribosomal_S10
DUN60_RS12500	1726.3	89.9721	4.2614	4.24e-18	2.19e-15	-	NC_999999999.1	2822401	2822754	-	354	protein_coding	gamma-glutamylcyclotransferase && PF06094:Gamma-glutamyl cyclotransferase, AIG2-like	-
Novel00170	1145.65	62.3061	4.19968	4.06e-17	1.8e-14	-	NC_999999999.1	3136807	3137396	+	590	-	PF07690:Major Facilitator Superfamily	-
DUN60_RS16805	4856.84	332.046	3.8704	1.14e-16	4.41e-14	-	NC_999999999.1	3704492	3704686	-	195	protein_coding	hypothetical protein && -	-
DUN60_RS04905	1001.07	55.3895	4.17469	1.33e-16	4.41e-14	-	NC_999999999.1	1112635	1114143	-	1509	protein_coding	DUF3360 domain-containing protein && PF11840:Protein of unknown function (DUF3360)	-
DUN60_RS01995	1828.09	115.909	3.97878	1.42e-16	4.41e-14	-	NC_999999999.1	473823	474827	+	1005	protein_coding	FAD:protein FMN transferase && PF02424:ApbE family	-
DUN60_RS01005	318.05	4345.27	-3.77148	3.31e-16	9.35e-14	grcA	NC_999999999.1	245185	245562	-	378	protein_coding	autonomous glycyl radical cofactor GrcA && PF01228:Glycine radical	-
sRNA00071	1274.04	81.3265	3.96883	5.57e-16	1.44e-13	-	NC_999999999.1	2017950	2018205	-	256	-	-	-
DUN60_RS01280	37461.8	2901.48	3.69054	6.43e-16	1.54e-13	raiA	NC_999999999.1	309038	309373	-	336	protein_coding	ribosome-associated translation inhibitor RaiA && PF02482:Sigma 54 modulation protein / S30EA ribosomal protein	-
sRNA00149	393.813	15.6182	4.65194	7.4e-16	1.64e-13	-	NC_999999999.1	3288228	3288398	+	171	-	-	-
DUN60_RS04215	4064.52	302.652	3.74718	8.2e-16	1.7e-13	-	NC_999999999.1	939707	940873	-	1167	protein_coding	ABC transporter substrate-binding protein && PF13416:Bacterial extracellular solute-binding protein	-
DUN60_RS14490	1183.82	79.5974	3.89387	1.7e-15	3.29e-13	dprA	NC_999999999.1	3226356	3227468	+	1113	protein_coding	DNA-protecting protein DprA && PF02481:DNA recombination-mediator protein A	SMF
DUN60_RS03385	3169.83	249.05	3.66969	3.15e-15	5.76e-13	ahpC	NC_999999999.1	758419	758976	-	558	protein_coding	alkyl hydroperoxide reductase subunit C && PF10417:C-terminal domain of 1-Cys peroxiredoxin|PF00578:AhpC/TSA family	-
DUN60_RS21270	581.772	36.3687	3.99804	1.25e-14	2.16e-12	-	NC_999999999.1	4776349	4777635	-	1287	protein_coding	DEAD/DEAH box helicase && PF00271:Helicase conserved C-terminal domain|PF00270:DEAD/DEAH box helicase	DEAD
DUN60_RS01825	805.589	9089.91	-3.4959	1.32e-14	2.16e-12	purL	NC_999999999.1	431269	435195	+	3927	protein_coding	phosphoribosylformylglycinamidine synthase && PF13507:CobB/CobQ-like glutamine amidotransferase domain|PF02769:AIR synthase related protein, C-terminal domain	-
DUN60_RS24345	1066.42	79.5974	3.74321	1.52e-14	2.32e-12	-	NC_999999999.1	5496008	5497633	+	1626	protein_coding	malate synthase A && PF01274:Malate synthase	-
DUN60_RS12735	523.939	5906.64	-3.49448	1.57e-14	2.32e-12	rplN	NC_999999999.1	2861290	2861661	-	372	protein_coding	50S ribosomal protein L14 && PF00238:Ribosomal protein L14p/L23e	-
DUN60_RS07675	381.089	19.0767	4.31689	1.89e-14	2.66e-12	-	NC_999999999.1	1735143	1735478	+	336	protein_coding	cupin domain-containing protein && PF07883:Cupin domain	Cupin_2
DUN60_RS10295	242.288	2730.3	-3.49343	2.37e-14	3.2e-12	purM	NC_999999999.1	2347507	2348547	+	1041	protein_coding	phosphoribosylformylglycinamidine cyclo-ligase && PF02769:AIR synthase related protein, C-terminal domain|PF00586:AIR synthase related protein, N-terminal domain	-
DUN60_RS13270	1483.4	121.096	3.61424	2.59e-14	3.34e-12	-	NC_999999999.1	2970982	2971248	+	267	protein_coding	DUF4212 domain-containing protein && -	-
DUN60_RS13420	235.348	2638.66	-3.48608	2.69e-14	3.34e-12	rplJ	NC_999999999.1	3010977	3011471	-	495	protein_coding	50S ribosomal protein L10 && PF00466:Ribosomal protein L10	-
Novel00084	1002.8	77.8683	3.68615	3.53e-14	4.22e-12	-	NC_999999999.1	2394987	2395567	+	581	-	PF03806:AbgT putative transporter family	-
DUN60_RS11990	63.5809	772.966	-3.60055	4.23e-14	4.86e-12	-	NC_999999999.1	2732724	2733353	+	630	protein_coding	amino acid transporter && PF01810:LysE type translocator	-
DUN60_RS16215	2289.03	202.364	3.49946	5.33e-14	5.91e-12	-	NC_999999999.1	3584155	3586695	+	2541	protein_coding	chitinase && PF00704:Glycosyl hydrolases family 18|PF08329:Chitinase A, N-terminal domain	-
sRNA00197	927.04	72.6809	3.67223	5.66e-14	6.06e-12	-	NC_999999999.1	5268572	5268881	+	310	-	-	-
DUN60_RS12725	507.167	5337.77	-3.39531	6.61e-14	6.83e-12	rplE	NC_999999999.1	2860397	2860936	-	540	protein_coding	50S ribosomal protein L5 && PF00281:Ribosomal protein L5|PF00673:ribosomal L5P family C-terminus	-
DUN60_RS03380	620.521	48.4729	3.67707	2.35e-13	2.35e-11	ahpF	NC_999999999.1	756599	758191	-	1593	protein_coding	alkyl hydroperoxide reductase subunit F && PF07992:Pyridine nucleotide-disulphide oxidoreductase|PF13192:Thioredoxin domain	Pyr_redox_2
DUN60_RS18675	309.953	17.3474	4.15562	3.32e-13	3.17e-11	-	NC_999999999.1	4179256	4180071	-	816	protein_coding	energy transducer TonB && PF03544:Gram-negative bacterial TonB protein C-terminal	-
DUN60_RS15945	304.748	3003.5	-3.30029	3.37e-13	3.17e-11	rpsF	NC_999999999.1	3517216	3517629	+	414	protein_coding	30S ribosomal protein S6 && PF01250:Ribosomal protein S6	-
DUN60_RS14045	113.897	1.39e-17	10.0397	4.93e-13	4.5e-11	-	NC_999999999.1	3134435	3135202	+	768	protein_coding	DUF2063 domain-containing protein && PF09836:Putative DNA-binding domain	-
Novel00202	395.548	27.7228	3.83258	5.83e-13	5.17e-11	-	NC_999999999.1	4236323	4236624	+	302	-	-	-
DUN60_RS20770	287.398	2683.61	-3.22236	9.95e-13	8.58e-11	-	NC_999999999.1	4667613	4668764	-	1152	protein_coding	MFS transporter && PF07690:Major Facilitator Superfamily	MFS_1
DUN60_RS18680	656.956	57.1187	3.52282	1.07e-12	8.96e-11	hutW	NC_999999999.1	4180232	4181641	+	1410	protein_coding	heme anaerobic degradation radical SAM methyltransferase ChuW/HutW && PF04055:Radical SAM superfamily	Radical_SAM
DUN60_RS13310	2585.71	276.715	3.22392	1.67e-12	1.33e-10	acs	NC_999999999.1	2982699	2984648	+	1950	protein_coding	acetate--CoA ligase && PF00501:AMP-binding enzyme|PF13193:AMP-binding enzyme C-terminal domain|PF16177:Acetyl-coenzyme A synthetase N-terminus	AMP-binding
Novel00052	3291.86	356.254	3.2078	1.67e-12	1.33e-10	-	NC_999999999.1	862554	862928	-	375	-	PF13491:4TM region of DNA translocase FtsK/SpoIIIE	-
DUN60_RS24120	372.414	27.7228	3.74567	1.86e-12	1.44e-10	guaD	NC_999999999.1	5448199	5449533	+	1335	protein_coding	guanine deaminase && PF01979:Amidohydrolase family	Amidohydro_1
DUN60_RS16705	2533.66	274.986	3.20362	2.19e-12	1.66e-10	hppD	NC_999999999.1	3683773	3684846	-	1074	protein_coding	4-hydroxyphenylpyruvate dioxygenase && PF00903:Glyoxalase/Bleomycin resistance protein/Dioxygenase superfamily|PF14696:Hydroxyphenylpyruvate dioxygenase, HPPD, N-terminal	Glyoxalase
DUN60_RS06690	743.707	70.9517	3.3891	2.99e-12	2.21e-10	-	NC_999999999.1	1477738	1478202	+	465	protein_coding	DUF3305 domain-containing protein && PF11749:Protein of unknown function (DUF3305)	-
DUN60_RS10840	122.572	1123.97	-3.19527	3.57e-12	2.58e-10	-	NC_999999999.1	2472269	2473315	+	1047	protein_coding	succinylglutamate desuccinylase/aspartoacylase family protein && PF04952:Succinylglutamate desuccinylase / Aspartoacylase family	-
DUN60_RS13695	1571.89	171.24	3.19813	4.38e-12	3.09e-10	glpE	NC_999999999.1	3061825	3062145	-	321	protein_coding	thiosulfate sulfurtransferase GlpE && PF00581:Rhodanese-like domain	Rhodanese
DUN60_RS03925	298.387	2572.95	-3.1075	4.82e-12	3.32e-10	purB	NC_999999999.1	876825	878195	-	1371	protein_coding	adenylosuccinate lyase && PF00206:Lyase|PF08328:Adenylosuccinate lyase C-terminal	-
Novel00207	1294.86	138.387	3.22567	4.92e-12	3.32e-10	-	NC_999999999.1	4521137	4521401	+	265	-	-	-
DUN60_RS13430	320.942	2723.38	-3.08439	6.5e-12	4.29e-10	rplK	NC_999999999.1	3012424	3012852	-	429	protein_coding	50S ribosomal protein L11 && PF03946:Ribosomal protein L11, N-terminal domain|PF00298:Ribosomal protein L11, RNA binding domain	-
DUN60_RS09435	97.7031	1.39e-17	9.81875	6.77e-12	4.38e-10	-	NC_999999999.1	2164076	2164759	+	684	protein_coding	SDR family oxidoreductase && PF00106:short chain dehydrogenase	adh_short
DUN60_RS22310	303.592	22.5351	3.74928	7.99e-12	5.06e-10	torT	NC_999999999.1	5042655	5043683	+	1029	protein_coding	TMAO reductase system periplasmic protein TorT && PF00532:Periplasmic binding proteins and sugar binding domain of LacI family	Peripla_BP_1
DUN60_RS14720	5101.48	615.618	3.05074	9.84e-12	6.11e-10	-	NC_999999999.1	3273057	3273632	+	576	protein_coding	hypothetical protein && -	-
DUN60_RS09575	4488.44	36067.2	-3.00636	1.1e-11	6.71e-10	gap	NC_999999999.1	2195530	2196525	+	996	protein_coding	type I glyceraldehyde-3-phosphate dehydrogenase && PF02800:Glyceraldehyde 3-phosphate dehydrogenase, C-terminal domain|PF00044:Glyceraldehyde 3-phosphate dehydrogenase, NAD binding domain	-
DUN60_RS18110	1405.33	160.866	3.12669	1.33e-11	7.91e-10	-	NC_999999999.1	4042952	4043773	+	822	protein_coding	phosphate ABC transporter substrate-binding protein && PF12849:PBP superfamily domain	-
sRNA00023	122196	954425	-2.96544	1.89e-11	1.1e-09	-	NC_999999999.1	408460	408821	+	362	-	-	-
DUN60_RS18670	91.9197	1.39e-17	9.73085	1.95e-11	1.12e-09	-	NC_999999999.1	4178558	4179253	-	696	protein_coding	MotA/TolQ/ExbB proton channel family protein && PF01618:MotA/TolQ/ExbB proton channel family	-
DUN60_RS07895	906.798	102.076	3.15068	2.44e-11	1.38e-09	-	NC_999999999.1	1804386	1804574	+	189	protein_coding	hypothetical protein && -	-
Novel00028	1968.05	240.404	3.03305	2.73e-11	1.51e-09	-	NC_999999999.1	309028	309388	+	361	-	PF02482:Sigma 54 modulation protein / S30EA ribosomal protein	-
DUN60_RS12785	887.135	6814.42	-2.94114	3.19e-11	1.74e-09	rplC	NC_999999999.1	2865806	2866435	-	630	protein_coding	50S ribosomal protein L3 && PF00297:Ribosomal protein L3	-
sRNA00061	64.1592	553.371	-3.10539	3.35e-11	1.79e-09	-	NC_999999999.1	1647368	1647490	+	123	-	-	-
DUN60_RS13350	96.5464	804.089	-3.05599	3.45e-11	1.82e-09	purH	NC_999999999.1	2990664	2992256	+	1593	protein_coding	bifunctional phosphoribosylaminoimidazolecarboxamide formyltransferase/IMP cyclohydrolase && PF02142:MGS-like domain|PF01808:AICARFT/IMPCHase bienzyme	-
DUN60_RS18895	340.605	2621.37	-2.94356	4.33e-11	2.24e-09	-	NC_999999999.1	4236384	4236557	-	174	protein_coding	hypothetical protein && -	-
Novel00120	342.34	2612.72	-2.93147	4.89e-11	2.49e-09	-	NC_999999999.1	2863284	2864550	+	1267	-	PF00203:Ribosomal protein S19|PF03947:Ribosomal Proteins L2, C-terminal domain|PF00237:Ribosomal protein L22p/L17e	-
DUN60_RS14190	18596.4	2500.33	2.89482	5.36e-11	2.68e-09	-	NC_999999999.1	3163939	3164124	-	186	protein_coding	hypothetical protein && -	-
DUN60_RS24290	216.841	15.6182	3.7915	7.52e-11	3.7e-09	-	NC_999999999.1	5478604	5479947	+	1344	protein_coding	NCS2 family permease && PF00860:Permease family	-
DUN60_RS01180	153.224	1177.57	-2.94081	7.77e-11	3.77e-09	lspA	NC_999999999.1	285029	285529	+	501	protein_coding	lipoprotein signal peptidase && PF01252:Signal peptidase (SPase) II	-
DUN60_RS13425	507.167	3717.61	-2.87345	9.11e-11	4.35e-09	rplA	NC_999999999.1	3011715	3012419	-	705	protein_coding	50S ribosomal protein L1 && PF00687:Ribosomal protein L1p/L10e family	-
DUN60_RS02080	116.21	3.51378	5.02786	1.02e-10	4.78e-09	holA	NC_999999999.1	491471	492496	-	1026	protein_coding	DNA polymerase III subunit delta && PF14840:Processivity clamp loader gamma complex DNA pol III C-term|PF06144:DNA polymerase III, delta subunit	-
DUN60_RS04535	160.164	8.70116	4.19479	1.15e-10	5.35e-09	-	NC_999999999.1	1019936	1020517	+	582	protein_coding	TfoX/Sxy family DNA transformation protein && PF04993:TfoX N-terminal domain|PF04994:TfoX C-terminal domain	-
DUN60_RS02075	377.041	38.0979	3.30558	1.23e-10	5.61e-09	rsfS	NC_999999999.1	491089	491406	-	318	protein_coding	ribosome silencing factor && PF02410:Ribosomal silencing factor during starvation	DUF143
DUN60_RS11885	21544.8	3077.85	2.80733	1.68e-10	7.51e-09	lepA	NC_999999999.1	2714174	2715967	-	1794	protein_coding	elongation factor 4 && PF03144:Elongation factor Tu domain 2|PF00679:Elongation factor G C-terminus|PF06421:GTP-binding protein LepA C-terminus|PF00009:Elongation factor Tu GTP binding domain	GTP_EFTU
DUN60_RS12935	371.836	2657.68	-2.8369	1.69e-10	7.51e-09	trpS	NC_999999999.1	2896016	2897032	-	1017	protein_coding	tryptophan--tRNA ligase && PF00579:tRNA synthetases class I (W and Y)	-
DUN60_RS19585	300.122	29.452	3.34731	2.56e-10	1.12e-08	-	NC_999999999.1	4401823	4403946	+	2124	protein_coding	TonB-dependent siderophore receptor && PF00593:TonB dependent receptor|PF07715:TonB-dependent Receptor Plug Domain	TonB_dep_Rec
DUN60_RS00780	24018.9	163290	-2.76519	2.73e-10	1.18e-08	rnpB	NC_999999999.1	185034	185473	+	440	protein_coding	RNase P RNA component class A && -	-
DUN60_RS18540	1263.63	171.24	2.88324	2.87e-10	1.22e-08	-	NC_999999999.1	4153489	4154955	+	1467	protein_coding	FAD-binding oxidoreductase && PF01266:FAD dependent oxidoreductase	DAO
DUN60_RS00725	138.765	1002.94	-2.85208	2.9e-10	1.22e-08	rpsI	NC_999999999.1	175856	176248	+	393	protein_coding	30S ribosomal protein S9 && PF00380:Ribosomal protein S9/S16	-
DUN60_RS21235	224.938	1571.81	-2.80395	3.47e-10	1.44e-08	-	NC_999999999.1	4768091	4769350	+	1260	protein_coding	outer membrane protein transport protein && PF03349:Outer membrane protein transport protein (OMPP1/FadL/TodX)	-
DUN60_RS15660	729.248	4888.21	-2.74455	4.46e-10	1.8e-08	gpmM	NC_999999999.1	3469183	3470715	+	1533	protein_coding	2%2C3-bisphosphoglycerate-independent phosphoglycerate mutase && PF06415:BPG-independent PGAM N-terminus (iPGM_N)|PF01676:Metalloenzyme superfamily	-
DUN60_RS14510	90.1847	655.387	-2.85919	4.47e-10	1.8e-08	purE	NC_999999999.1	3229768	3230253	-	486	protein_coding	5-(carboxyamino)imidazole ribonucleotide mutase && PF00731:AIR carboxylase	-
Novel00023	4135.66	27363	-2.72599	4.64e-10	1.85e-08	-	NC_999999999.1	185044	185471	-	428	-	-	-
DUN60_RS13440	420.416	2832.32	-2.75162	4.75e-10	1.85e-08	secE	NC_999999999.1	3013627	3014004	-	378	protein_coding	preprotein translocase subunit SecE && PF00584:SecE/Sec61-gamma subunits of protein translocation complex	-
DUN60_RS10415	898.701	121.096	2.89134	4.83e-10	1.85e-08	-	NC_999999999.1	2372824	2373324	-	501	protein_coding	molecular chaperone && PF03938:Outer membrane protein (OmpH-like)	-
DUN60_RS22350	1097.07	150.491	2.86563	4.83e-10	1.85e-08	-	NC_999999999.1	5051721	5052632	+	912	protein_coding	LysR family transcriptional regulator && PF00126:Bacterial regulatory helix-turn-helix protein, lysR family|PF03466:LysR substrate binding domain	LysR_substrate
DUN60_RS01145	3255.43	479.02	2.76461	4.95e-10	1.87e-08	-	NC_999999999.1	275657	276802	-	1146	protein_coding	Na/Pi cotransporter family protein && PF02690:Na+/Pi-cotransporter	Na_Pi_cotrans
DUN60_RS04895	46.8088	366.628	-2.9652	5.13e-10	1.92e-08	-	NC_999999999.1	1109500	1110642	+	1143	protein_coding	MFS transporter && PF07690:Major Facilitator Superfamily	MFS_1
DUN60_RS13340	715.368	95.1595	2.90981	6.58e-10	2.43e-08	fis	NC_999999999.1	2989512	2989808	+	297	protein_coding	DNA-binding transcriptional regulator Fis && -	-
DUN60_RS14050	341.184	38.0979	3.16146	7.5e-10	2.74e-08	-	NC_999999999.1	3135204	3135662	+	459	protein_coding	DoxX family protein && PF07681:DoxX	-
DUN60_RS12520	209.323	19.0767	3.45293	8.21e-10	2.96e-08	-	NC_999999999.1	2829206	2829406	-	201	protein_coding	DUF1107 family protein && -	-
sRNA00134	267.735	27.7228	3.26978	8.68e-10	3.1e-08	-	NC_999999999.1	2990346	2990540	-	195	-	-	-
DUN60_RS00535	1675.41	10713.5	-2.67673	9.1e-10	3.17e-08	pykF	NC_999999999.1	130696	132108	-	1413	protein_coding	pyruvate kinase PykF && PF00224:Pyruvate kinase, barrel domain|PF02887:Pyruvate kinase, alpha/beta domain	PK
DUN60_RS16145	1231.82	178.157	2.78935	9.1e-10	3.17e-08	-	NC_999999999.1	3568229	3568486	+	258	protein_coding	YdcH family protein && -	-
Novel00087	253.276	25.9936	3.28247	9.31e-10	3.21e-08	-	NC_999999999.1	2513228	2513419	-	192	-	PF02417:Chromate transporter	-
DUN60_RS22920	10126.7	1589.1	2.67186	1.05e-09	3.58e-08	-	NC_999999999.1	5179875	5180105	+	231	protein_coding	hypothetical protein && -	-
DUN60_RS00020	636.136	4040.95	-2.66698	1.25e-09	4.22e-08	pgi	NC_999999999.1	2478	4130	+	1653	protein_coding	glucose-6-phosphate isomerase && PF00342:Phosphoglucose isomerase	-
DUN60_RS18765	981.982	141.845	2.79109	1.32e-09	4.41e-08	-	NC_999999999.1	4199252	4199602	+	351	protein_coding	hypothetical protein && -	-
DUN60_RS09165	295.495	1902.06	-2.68569	1.37e-09	4.51e-08	yceD	NC_999999999.1	2102777	2103304	-	528	protein_coding	23S rRNA accumulation protein YceD && PF02620:Uncharacterized ACR, COG1399	-
Novel00067	207.588	1350.48	-2.70073	1.42e-09	4.65e-08	-	NC_999999999.1	2195805	2196306	-	502	-	PF02800:Glyceraldehyde 3-phosphate dehydrogenase, C-terminal domain	-
DUN60_RS19865	1093.6	160.866	2.76491	1.48e-09	4.78e-08	-	NC_999999999.1	4475511	4475957	-	447	protein_coding	DUF417 family protein && PF04224:Protein of unknown function, DUF417	-
DUN60_RS18900	607.798	83.0556	2.87093	1.52e-09	4.85e-08	-	NC_999999999.1	4236862	4237698	+	837	protein_coding	DNA polymerase III subunit alpha && -	-
DUN60_RS11610	106.378	712.447	-2.74172	1.53e-09	4.85e-08	zapD	NC_999999999.1	2662411	2663151	+	741	protein_coding	cell division protein ZapD && PF07072:Cell division protein	-
DUN60_RS10460	2232.35	13791.3	-2.62704	1.69e-09	5.3e-08	rpsB	NC_999999999.1	2382657	2383388	-	732	protein_coding	30S ribosomal protein S2 && PF00318:Ribosomal protein S2	-
DUN60_RS10825	64.7376	449.625	-2.79298	2.03e-09	6.3e-08	-	NC_999999999.1	2467464	2468753	-	1290	protein_coding	NCS2 family permease && PF00860:Permease family	-
DUN60_RS11260	184.454	1167.2	-2.66065	2.62e-09	8.07e-08	nusA	NC_999999999.1	2574149	2575636	-	1488	protein_coding	transcription termination/antitermination protein NusA && PF13184:NusA-like KH domain|PF14520:Helix-hairpin-helix domain|PF08529:NusA N-terminal domain	-
Novel00121	46.2305	325.13	-2.8098	3.17e-09	9.65e-08	-	NC_999999999.1	2864882	2865183	+	302	-	PF00276:Ribosomal protein L23	-
DUN60_RS22375	330.195	2005.81	-2.6022	3.55e-09	1.07e-07	-	NC_999999999.1	5057347	5057697	-	351	protein_coding	hypothetical protein && -	-
DUN60_RS10565	1028.83	6095.12	-2.56646	3.84e-09	1.15e-07	-	NC_999999999.1	2401245	2402495	-	1251	protein_coding	serine hydroxymethyltransferase && PF00464:Serine hydroxymethyltransferase	SHMT
DUN60_RS02590	271.205	32.9104	3.04131	4.86e-09	1.43e-07	-	NC_999999999.1	579963	580268	+	306	protein_coding	flagellar protein FliT && -	-
Novel00083	586999	3.41189e+06	-2.53914	4.88e-09	1.43e-07	-	NC_999999999.1	2391390	2391803	-	414	-	-	-
DUN60_RS01720	1.22689e+06	7.12779e+06	-2.53845	4.92e-09	1.43e-07	ssrA	NC_999999999.1	408459	408825	-	367	protein_coding	transfer-messenger RNA && -	-
DUN60_RS08440	3.43034	65.7643	-4.20102	5.04e-09	1.43e-07	-	NC_999999999.1	1930590	1931387	-	798	protein_coding	slipin family protein && PF01145:SPFH domain / Band 7 family	-
DUN60_RS04600	57.7974	1.39e-17	9.06283	5.04e-09	1.43e-07	-	NC_999999999.1	1033706	1035208	-	1503	protein_coding	HD domain-containing protein && PF13487:HD domain	-
DUN60_RS07765	1389.13	8088.76	-2.54159	5.11e-09	1.43e-07	infC	NC_999999999.1	1769162	1769713	-	552	protein_coding	translation initiation factor IF-3 && PF05198:Translation initiation factor IF-3, N-terminal domain|PF00707:Translation initiation factor IF-3, C-terminal domain	-
DUN60_RS12315	555.747	81.3265	2.77213	5.13e-09	1.43e-07	-	NC_999999999.1	2789952	2790356	+	405	protein_coding	DUF2061 domain-containing protein && PF09834:Predicted membrane protein (DUF2061)	-
DUN60_RS23510	1.11633	48.4729	-5.26143	5.75e-09	1.59e-07	-	NC_999999999.1	5309572	5311136	-	1565	protein_coding	16S ribosomal RNA && -	-
DUN60_RS04040	2845.96	480.749	2.56549	6.19e-09	1.7e-07	-	NC_999999999.1	900064	900294	-	231	protein_coding	TIGR02647 family protein && -	-
sRNA00017	468.996	67.4935	2.79614	6.29e-09	1.71e-07	-	NC_999999999.1	267510	267736	+	227	-	-	-
DUN60_RS18045	4602.38	790.257	2.54194	6.6e-09	1.78e-07	deoD	NC_999999999.1	4023794	4024504	-	711	protein_coding	purine-nucleoside phosphorylase && PF01048:Phosphorylase superfamily	-
DUN60_RS12770	1263.05	7248.42	-2.5206	6.69e-09	1.79e-07	rplB	NC_999999999.1	2864049	2864873	-	825	protein_coding	50S ribosomal protein L2 && PF00181:Ribosomal Proteins L2, RNA binding domain|PF03947:Ribosomal Proteins L2, C-terminal domain	Ribosomal_L2_C
DUN60_RS12780	647.703	3715.88	-2.52	7.97e-09	2.11e-07	rplD	NC_999999999.1	2865187	2865789	-	603	protein_coding	50S ribosomal protein L4 && PF00573:Ribosomal protein L4/L1 family	-
DUN60_RS11445	4466.47	776.424	2.52418	8.42e-09	2.22e-07	-	NC_999999999.1	2621495	2622508	-	1014	protein_coding	Fe(3+) ABC transporter substrate-binding protein && PF13343:Bacterial extracellular solute-binding protein	-
DUN60_RS01095	9129.03	51476.9	-2.49537	8.5e-09	2.22e-07	-	NC_999999999.1	265601	265852	+	252	protein_coding	hypothetical protein && -	-
DUN60_RS00720	576.567	3293.98	-2.51393	8.9e-09	2.3e-07	rplM	NC_999999999.1	175412	175840	+	429	protein_coding	50S ribosomal protein L13 && PF00572:Ribosomal protein L13	-
Novel00119	338.292	1945.29	-2.52307	9.35e-09	2.4e-07	-	NC_999999999.1	2861890	2863137	+	1248	-	PF00831:Ribosomal L29 protein|PF00252:Ribosomal protein L16p/L10e|PF00366:Ribosomal protein S17|PF00189:Ribosomal protein S3, C-terminal domain	-
DUN60_RS13490	5744.59	1027.14	2.48354	1.2e-08	3.05e-07	pssA	NC_999999999.1	3019656	3020996	+	1341	protein_coding	CDP-diacylglycerol--serine O-phosphatidyltransferase && PF13091:PLD-like domain	-
sRNA00093	10292.1	56496.5	-2.45661	1.37e-08	3.45e-07	-	NC_999999999.1	2391430	2391800	+	371	-	-	-
DUN60_RS02525	493.865	76.1391	2.69689	1.56e-08	3.91e-07	flgF	NC_999999999.1	564399	565148	+	750	protein_coding	flagellar basal-body rod protein FlgF && PF06429:Flagellar basal body rod FlgEFG protein C-terminal	-
DUN60_RS15245	198.913	1130.89	-2.50627	1.59e-08	3.95e-07	rpmB	NC_999999999.1	3381002	3381238	+	237	protein_coding	50S ribosomal protein L28 && -	-
DUN60_RS15880	2309.27	411.585	2.4881	1.76e-08	4.33e-07	mutL	NC_999999999.1	3501535	3503829	+	2295	protein_coding	DNA mismatch repair endonuclease MutL && PF01119:DNA mismatch repair protein, C-terminal domain|PF13589:Histidine kinase-, DNA gyrase B-, and HSP90-like ATPase|PF08676:MutL C terminal dimerisation domain	-
DUN60_RS19495	234.191	1312.44	-2.48566	1.78e-08	4.35e-07	folE	NC_999999999.1	4384296	4384949	+	654	protein_coding	GTP cyclohydrolase I FolE && PF01227:GTP cyclohydrolase I	GTP_cyclohydroI
DUN60_RS19050	126.62	729.738	-2.52532	1.96e-08	4.76e-07	-	NC_999999999.1	4277269	4277658	+	390	protein_coding	hypothetical protein && -	-
DUN60_RS16800	112.162	8.70116	3.68138	2.01e-08	4.83e-07	-	NC_999999999.1	3703741	3704226	-	486	protein_coding	NADAR family protein && PF08719:Domain of unknown function (DUF1768)	-
DUN60_RS01870	1123.67	195.448	2.5232	2.12e-08	5.05e-07	recC	NC_999999999.1	442941	446417	+	3477	protein_coding	exodeoxyribonuclease V subunit gamma && PF04257:Exodeoxyribonuclease V, gamma subunit	-
DUN60_RS20655	1489.18	264.612	2.49245	2.34e-08	5.55e-07	-	NC_999999999.1	4650078	4650845	+	768	protein_coding	DUF3450 domain-containing protein && PF11932:Protein of unknown function (DUF3450)	-
DUN60_RS16615	1201.17	211.01	2.50891	2.36e-08	5.55e-07	-	NC_999999999.1	3665337	3665801	-	465	protein_coding	ankyrin repeat domain-containing protein && PF12796:Ankyrin repeats (3 copies)	-
DUN60_RS01160	364.896	1985.06	-2.44309	2.44e-08	5.69e-07	rpsT	NC_999999999.1	278866	279126	-	261	protein_coding	30S ribosomal protein S20 && -	-
DUN60_RS11890	5865.47	1098.04	2.41729	2.65e-08	6.13e-07	-	NC_999999999.1	2716105	2716575	-	471	protein_coding	sigma factor RpoE regulatory protein RseC && PF04246:Positive regulator of sigma(E), RseC/MucC	-
DUN60_RS24405	282.772	39.8271	2.82672	2.67e-08	6.15e-07	-	NC_999999999.1	446424	446585	+	162	protein_coding	hypothetical protein && -	-
Novel00019	56.0624	338.963	-2.59251	2.95e-08	6.73e-07	-	NC_999999999.1	141220	141476	+	257	-	PF01165:Ribosomal protein S21	-
DUN60_RS06705	50.2789	1.39e-17	8.86232	2.98e-08	6.76e-07	-	NC_999999999.1	1480846	1481520	+	675	protein_coding	TorD family cytoplasmic chaperone && PF02613:Nitrate reductase delta subunit	-
DUN60_RS23155	1157.8	207.551	2.47969	3.25e-08	7.27e-07	-	NC_999999999.1	5235646	5235915	+	270	protein_coding	PTS sugar transporter subunit IIB && -	-
DUN60_RS14065	389.764	60.5769	2.68511	3.26e-08	7.27e-07	-	NC_999999999.1	3137434	3138375	+	942	protein_coding	LysR family transcriptional regulator && PF03466:LysR substrate binding domain|PF00126:Bacterial regulatory helix-turn-helix protein, lysR family	LysR_substrate
DUN60_RS08990	1659.79	8693.94	-2.38889	3.28e-08	7.27e-07	pflB	NC_999999999.1	2063055	2065331	+	2277	protein_coding	formate C-acetyltransferase && PF01228:Glycine radical|PF02901:Pyruvate formate lyase-like	-
Novel00027	278.723	1499.18	-2.42657	3.37e-08	7.39e-07	-	NC_999999999.1	265403	265629	-	227	-	-	-
DUN60_RS17090	3156.53	591.411	2.41606	3.38e-08	7.39e-07	-	NC_999999999.1	3783498	3785852	-	2355	protein_coding	PKD domain-containing protein && PF01447:Thermolysin metallopeptidase, catalytic domain|PF02868:Thermolysin metallopeptidase, alpha-helical domain|PF00801:PKD domain	-
Novel00050	1693.92	311.297	2.4439	3.49e-08	7.59e-07	-	NC_999999999.1	700145	701100	-	956	-	PF01048:Phosphorylase superfamily	-
DUN60_RS10230	854.748	150.491	2.5056	3.67e-08	7.91e-07	bamC	NC_999999999.1	2335688	2336734	-	1047	protein_coding	outer membrane protein assembly factor BamC && PF06804:NlpB/DapX lipoprotein	-
DUN60_RS00245	193.129	24.2644	2.99068	3.82e-08	8.18e-07	-	NC_999999999.1	59859	60314	+	456	protein_coding	MSHA biogenesis protein MshF && -	-
DUN60_RS00155	187.346	1016.77	-2.43917	3.91e-08	8.3e-07	-	NC_999999999.1	32846	34126	-	1281	protein_coding	sodium:proton antiporter && PF00999:Sodium/hydrogen exchanger family	Na_H_Exchanger
DUN60_RS08325	178.092	963.166	-2.43406	4e-08	8.44e-07	-	NC_999999999.1	1907288	1910215	-	2928	protein_coding	diaminobutyrate--2-oxoglutarate transaminase family protein && PF00202:Aminotransferase class-III|PF00282:Pyridoxal-dependent decarboxylase conserved domain	Aminotran_3
Novel00110	2687.5	508.414	2.40213	4.27e-08	8.95e-07	-	NC_999999999.1	2792182	2792956	+	775	-	PF06877:Regulator of ribonuclease activity B	-
DUN60_RS20660	310.532	46.7438	2.73102	4.35e-08	9.06e-07	-	NC_999999999.1	4650845	4652221	+	1377	protein_coding	flagellar motor protein MotA && PF01618:MotA/TolQ/ExbB proton channel family	-
DUN60_RS12730	183.297	983.915	-2.42328	4.42e-08	9.15e-07	rplX	NC_999999999.1	2860961	2861278	-	318	protein_coding	50S ribosomal protein L24 && PF17136:Ribosomal proteins 50S L24/mitochondrial 39S L24	-
DUN60_RS20750	332.509	51.9312	2.67796	5.25e-08	1.08e-06	-	NC_999999999.1	4664102	4665499	-	1398	protein_coding	MATE family efflux transporter && PF01554:MatE	MatE
DUN60_RS05215	142.235	15.6182	3.18365	5.42e-08	1.11e-06	-	NC_999999999.1	1174673	1176055	-	1383	protein_coding	PLP-dependent aminotransferase family protein && PF00155:Aminotransferase class I and II|PF00392:Bacterial regulatory proteins, gntR family	Aminotran_1_2
DUN60_RS03815	529.144	2714.74	-2.35871	5.83e-08	1.18e-06	rpsA	NC_999999999.1	851428	853098	+	1671	protein_coding	30S ribosomal protein S1 && PF00575:S1 RNA binding domain	S1
DUN60_RS14035	70342.6	13965.9	2.33248	6.12e-08	1.23e-06	-	NC_999999999.1	3133253	3133513	+	261	protein_coding	DUF2282 domain-containing protein && -	-
DUN60_RS23525	183.297	961.437	-2.38994	6.5e-08	1.3e-06	trmY	NC_999999999.1	5312668	5313267	+	600	protein_coding	tRNA (pseudouridine(54)-N(1))-methyltransferase TrmY && PF04013:Putative SAM-dependent RNA methyltransferase	-
DUN60_RS14600	35.8201	221.384	-2.62219	6.58e-08	1.31e-06	-	NC_999999999.1	3246353	3247459	-	1107	protein_coding	efflux RND transporter periplasmic adaptor subunit && PF16576:Barrel-sandwich domain of CusB or HlyD membrane-fusion	-
DUN60_RS11235	650.016	3293.98	-2.34099	6.86e-08	1.34e-06	pnp	NC_999999999.1	2566947	2569067	-	2121	protein_coding	polyribonucleotide nucleotidyltransferase && PF03725:3' exoribonuclease family, domain 2|PF00013:KH domain|PF03726:Polyribonucleotide nucleotidyltransferase, RNA binding domain|PF00575:S1 RNA binding domain|PF01138:3' exoribonuclease family, domain 1	RNase_PH
DUN60_RS02960	619.943	3143.55	-2.34188	6.86e-08	1.34e-06	clpP	NC_999999999.1	674926	675552	+	627	protein_coding	ATP-dependent Clp endopeptidase proteolytic subunit ClpP && PF00574:Clp protease	-
DUN60_RS13155	1388.55	262.883	2.40098	6.87e-08	1.34e-06	-	NC_999999999.1	2945165	2945512	-	348	protein_coding	5-carboxymethyl-2-hydroxymuconate Delta-isomerase && PF02962:5-carboxymethyl-2-hydroxymuconate isomerase	-
DUN60_RS16610	205.853	27.7228	2.89082	7.06e-08	1.37e-06	-	NC_999999999.1	3664786	3665298	-	513	protein_coding	superoxide dismutase family protein && PF00080:Copper/zinc superoxide dismutase (SODC)	-
DUN60_RS08275	32.35	204.093	-2.65127	7.56e-08	1.46e-06	-	NC_999999999.1	1895019	1897457	+	2439	protein_coding	dimethyl sulfoxide reductase subunit A && PF00384:Molybdopterin oxidoreductase|PF04879:Molybdopterin oxidoreductase Fe4S4 domain|PF01568:Molydopterin dinucleotide binding domain	-
DUN60_RS01770	7322.3	36300.6	-2.3096	8.02e-08	1.54e-06	dnaK	NC_999999999.1	417867	419780	+	1914	protein_coding	molecular chaperone DnaK && PF00012:Hsp70 protein	HSP70
DUN60_RS14040	2135.77	416.772	2.35735	8.23e-08	1.57e-06	-	NC_999999999.1	3133578	3134438	+	861	protein_coding	DUF692 domain-containing protein && PF05114:Protein of unknown function (DUF692)	-
DUN60_RS02055	178.092	22.5351	2.98026	8.85e-08	1.67e-06	-	NC_999999999.1	486752	487591	-	840	protein_coding	septal ring lytic transglycosylase RlpA family protein && PF03330:Lytic transglycolase|PF05036:Sporulation related domain	-
DUN60_RS13365	5604.06	1127.43	2.31341	9.06e-08	1.71e-06	hupA	NC_999999999.1	2994746	2995018	-	273	protein_coding	DNA-binding protein HU-alpha && -	-
DUN60_RS22535	69.9427	3.51378	4.29656	9.5e-08	1.78e-06	-	NC_999999999.1	5090706	5093729	+	3024	protein_coding	HAMP domain-containing protein && PF13487:HD domain	-
DUN60_RS04630	589.291	2913.58	-2.30541	1.06e-07	1.96e-06	asnS	NC_999999999.1	1040198	1041598	-	1401	protein_coding	asparagine--tRNA ligase && PF01336:OB-fold nucleic acid binding domain|PF00152:tRNA synthetases class II (D, K and N)	tRNA-synt_2
DUN60_RS10260	14626.1	2991.39	2.28965	1.07e-07	1.98e-06	-	NC_999999999.1	2340688	2342142	+	1455	protein_coding	M48 family metallopeptidase && PF01435:Peptidase family M48|PF14559:Tetratricopeptide repeat	Peptidase_M48
DUN60_RS09100	906.22	4442.1	-2.2931	1.08e-07	1.98e-06	ptsG	NC_999999999.1	2090825	2092255	-	1431	protein_coding	PTS glucose transporter subunit IIBC && PF00367:phosphotransferase system, EIIB|PF02378:Phosphotransferase system, EIIC	-
DUN60_RS18685	580.037	105.534	2.45813	1.12e-07	2.05e-06	hutX	NC_999999999.1	4181699	4182220	+	522	protein_coding	heme utilization cystosolic carrier protein HutX && PF06228:Haem utilisation ChuX/HutX	-
DUN60_RS11240	236.505	1191.41	-2.33191	1.15e-07	2.09e-06	rpsO	NC_999999999.1	2569447	2569716	-	270	protein_coding	30S ribosomal protein S15 && -	-
DUN60_RS11875	462.056	81.3265	2.50585	1.17e-07	2.11e-06	rnc	NC_999999999.1	2712476	2713153	-	678	protein_coding	ribonuclease III && PF14622:Ribonuclease-III-like|PF00035:Double-stranded RNA binding motif	-
DUN60_RS00395	553.434	2725.11	-2.29948	1.17e-07	2.11e-06	cgtA	NC_999999999.1	95939	97111	+	1173	protein_coding	Obg family GTPase CgtA && PF01018:GTP1/OBG|PF01926:50S ribosome-binding GTPase	-
DUN60_RS12710	488.082	2396.58	-2.29539	1.25e-07	2.24e-06	rplF	NC_999999999.1	2859109	2859642	-	534	protein_coding	50S ribosomal protein L6 && PF00347:Ribosomal protein L6	-
DUN60_RS08185	1356.74	268.07	2.33936	1.37e-07	2.43e-06	-	NC_999999999.1	1874484	1875743	-	1260	protein_coding	peptidase && PF09375:Imelysin	-
DUN60_RS00855	1363.69	6570.62	-2.26838	1.39e-07	2.44e-06	lpxC	NC_999999999.1	201413	202330	+	918	protein_coding	UDP-3-O-acyl-N-acetylglucosamine deacetylase && PF03331:UDP-3-O-acyl N-acetylglycosamine deacetylase	-
DUN60_RS02805	637.871	119.367	2.4176	1.49e-07	2.6e-06	-	NC_999999999.1	622168	623430	-	1263	protein_coding	outer membrane protein transport protein && PF03349:Outer membrane protein transport protein (OMPP1/FadL/TodX)	-
DUN60_RS10170	1132.93	5439.79	-2.26332	1.49e-07	2.6e-06	crr	NC_999999999.1	2326359	2326868	+	510	protein_coding	PTS glucose transporter subunit IIA && PF00358:phosphoenolpyruvate-dependent sugar phosphotransferase system, EIIA 1	-
DUN60_RS01730	307.64	1507.83	-2.29253	1.57e-07	2.73e-06	-	NC_999999999.1	409497	409925	+	429	protein_coding	ubiquinone-binding protein && PF03364:Polyketide cyclase / dehydrase and lipid transport	-
DUN60_RS15035	24.8313	155.678	-2.64035	1.59e-07	2.75e-06	recG	NC_999999999.1	3340650	3342728	-	2079	protein_coding	ATP-dependent DNA helicase RecG && PF00270:DEAD/DEAH box helicase|PF17191:RecG wedge domain|PF00271:Helicase conserved C-terminal domain	DEAD
DUN60_RS00065	467.84	84.7848	2.46374	1.63e-07	2.79e-06	-	NC_999999999.1	10391	12256	+	1866	protein_coding	assimilatory sulfite reductase (NADPH) flavoprotein subunit && PF00667:FAD binding domain|PF00258:Flavodoxin|PF00175:Oxidoreductase NAD-binding domain	NAD_binding_1
DUN60_RS12720	86.7146	453.083	-2.38318	1.64e-07	2.79e-06	rpsN	NC_999999999.1	2860075	2860380	-	306	protein_coding	30S ribosomal protein S14 && PF00253:Ribosomal protein S14p/S29e	Ribosomal_S14
DUN60_RS20095	2238.13	458.27	2.28797	1.71e-07	2.88e-06	-	NC_999999999.1	4522335	4523012	+	678	protein_coding	SH3 domain-containing protein && -	-
DUN60_RS12885	97.7031	8.70116	3.48255	1.71e-07	2.88e-06	-	NC_999999999.1	2883614	2884606	+	993	protein_coding	hydrolase && PF00561:alpha/beta hydrolase fold	Abhydrolase_1
DUN60_RS17540	5642.23	1182.76	2.25409	1.79e-07	3.01e-06	-	NC_999999999.1	3888647	3888883	+	237	protein_coding	YdcH family protein && -	-
DUN60_RS00575	301.857	1466.33	-2.27964	1.81e-07	3.02e-06	rpsU	NC_999999999.1	141327	141542	-	216	protein_coding	30S ribosomal protein S21 && -	-
DUN60_RS08300	1578.83	319.943	2.30288	1.82e-07	3.03e-06	-	NC_999999999.1	1901699	1902211	+	513	protein_coding	transcriptional regulator && PF13740:ACT domain	-
DUN60_RS16310	1403.01	6608.66	-2.23569	2.02e-07	3.33e-06	-	NC_999999999.1	3603830	3604183	+	354	protein_coding	DUF413 domain-containing protein && PF04219:Protein of unknown function, DUF	-
DUN60_RS13820	2171.04	451.354	2.266	2.2e-07	3.62e-06	-	NC_999999999.1	3080765	3082309	+	1545	protein_coding	hypothetical protein && -	-
DUN60_RS01230	202.961	985.644	-2.27891	2.27e-07	3.7e-06	-	NC_999999999.1	295866	296939	+	1074	protein_coding	3-deoxy-7-phosphoheptulonate synthase && PF00793:DAHP synthetase I family	-
DUN60_RS15895	10067.1	2154.51	2.2242	2.34e-07	3.81e-06	hflX	NC_999999999.1	3505364	3506671	+	1308	protein_coding	GTPase HflX && PF01926:50S ribosome-binding GTPase|PF16360:GTP-binding GTPase Middle Region|PF13167:GTP-binding GTPase N-terminal	-
DUN60_RS07915	335.4	58.8478	2.51022	2.36e-07	3.81e-06	-	NC_999999999.1	1807527	1809911	-	2385	protein_coding	ATP-dependent RNA helicase && PF00270:DEAD/DEAH box helicase|PF00271:Helicase conserved C-terminal domain|PF04408:Helicase associated domain (HA2)	Helicase_C
DUN60_RS15025	869.785	4080.72	-2.22987	2.37e-07	3.81e-06	ompR	NC_999999999.1	3338202	3338921	+	720	protein_coding	two-component system response regulator OmpR && PF00486:Transcriptional regulatory protein, C terminal|PF00072:Response regulator receiver domain	Response_reg
DUN60_RS18550	128.355	15.6182	3.03567	2.6e-07	4.16e-06	-	NC_999999999.1	4156239	4156781	+	543	protein_coding	TRAP transporter small permease && PF04290:Tripartite ATP-independent periplasmic transporters, DctQ component	-
DUN60_RS14515	221.468	34.6396	2.67543	2.65e-07	4.21e-06	-	NC_999999999.1	3230449	3231006	+	558	protein_coding	threonylcarbamoyl-AMP synthase && PF01300:Telomere recombination	Sua5_yciO_yrdC
DUN60_RS14230	5356.53	24720.9	-2.20633	2.68e-07	4.24e-06	-	NC_999999999.1	3173003	3173437	-	435	protein_coding	Hsp20 family protein && PF00011:Hsp20/alpha crystallin family	-
DUN60_RS17190	8.63647	77.8683	-3.1491	2.72e-07	4.28e-06	-	NC_999999999.1	3808895	3809485	-	591	protein_coding	TetR/AcrR family transcriptional regulator && PF00440:Bacterial regulatory proteins, tetR family	TetR_N
DUN60_RS18535	755.852	150.491	2.32824	2.82e-07	4.43e-06	-	NC_999999999.1	4153003	4153440	+	438	protein_coding	nuclear transport factor 2 family protein && PF12680:SnoaL-like domain	-
DUN60_RS23160	127.198	15.6182	3.02262	2.92e-07	4.56e-06	-	NC_999999999.1	5235926	5237182	+	1257	protein_coding	PTS ascorbate transporter subunit IIC && PF03611:PTS system sugar-specific permease component	-
DUN60_RS11105	2423.78	11111.2	-2.19661	3.06e-07	4.75e-06	-	NC_999999999.1	2536280	2538367	-	2088	protein_coding	elongation factor G && PF14492:Elongation Factor G, domain II|PF00009:Elongation factor Tu GTP binding domain|PF00679:Elongation factor G C-terminus|PF03144:Elongation factor Tu domain 2|PF03764:Elongation factor G, domain IV	GTP_EFTU
DUN60_RS14500	2785.82	598.327	2.21905	3.34e-07	5.16e-06	-	NC_999999999.1	3227961	3228530	+	570	protein_coding	DNA topoisomerase && PF01396:Topoisomerase DNA binding C4 zinc finger	zf-C4_Topoisom
sRNA00070	208.744	32.9104	2.66389	3.45e-07	5.31e-06	-	NC_999999999.1	2017894	2018166	+	273	-	-	-
DUN60_RS13355	72.256	368.357	-2.34722	3.6e-07	5.48e-06	purD	NC_999999999.1	2992540	2993829	+	1290	protein_coding	phosphoribosylamine--glycine ligase && PF01071:Phosphoribosylglycinamide synthetase, ATP-grasp (A) domain|PF02844:Phosphoribosylglycinamide synthetase, N domain|PF02843:Phosphoribosylglycinamide synthetase, C domain	-
DUN60_RS10020	396.704	1836.36	-2.21023	3.6e-07	5.48e-06	asnB	NC_999999999.1	2296462	2298132	+	1671	protein_coding	asparagine synthase B && PF13537:Glutamine amidotransferase domain|PF00733:Asparagine synthase	-
sRNA00135	428.513	81.3265	2.39715	3.98e-07	6.02e-06	-	NC_999999999.1	2995036	2995338	-	303	-	-	-
DUN60_RS11010	1120.78	235.217	2.25233	4.08e-07	6.15e-06	-	NC_999999999.1	2519930	2520895	-	966	protein_coding	type II secretion system F family protein && PF00482:Type II secretion system (T2SS), protein F	-
DUN60_RS11210	174.044	25.9936	2.74158	4.37e-07	6.55e-06	-	NC_999999999.1	2561900	2562913	+	1014	protein_coding	U32 family peptidase && PF01136:Peptidase family U32	-
DUN60_RS00385	421.573	1922.81	-2.18891	4.49e-07	6.7e-06	rplU	NC_999999999.1	95024	95335	+	312	protein_coding	50S ribosomal protein L21 && PF00829:Ribosomal prokaryotic L21 protein	-
DUN60_RS05245	523.36	103.805	2.33364	4.52e-07	6.71e-06	-	NC_999999999.1	1180576	1181334	-	759	protein_coding	helix-turn-helix transcriptional regulator && PF01381:Helix-turn-helix	HTH_3
DUN60_RS08820	2.85182	41.5563	-3.79376	4.78e-07	7.04e-06	-	NC_999999999.1	2019542	2020222	+	681	protein_coding	TVP38/TMEM64 family protein && PF09335:SNARE associated Golgi protein	-
Novel00043	169.996	793.715	-2.22199	4.78e-07	7.04e-06	-	NC_999999999.1	452834	453124	+	291	-	-	-
DUN60_RS21400	71.6777	5.24277	3.76156	4.82e-07	7.05e-06	-	NC_999999999.1	4808302	4808778	+	477	protein_coding	lipoprotein && PF05981:CreA protein	-
DUN60_RS18065	61.2675	3.51378	4.10593	4.95e-07	7.21e-06	-	NC_999999999.1	4028160	4029407	-	1248	protein_coding	SGNH/GDSL hydrolase family protein && PF00657:GDSL-like Lipase/Acylhydrolase	Lipase_GDSL
DUN60_RS12375	257.325	45.0146	2.51432	5.24e-07	7.6e-06	-	NC_999999999.1	2800492	2800800	-	309	protein_coding	STAS domain-containing protein && PF13466:STAS domain	-
DUN60_RS01885	1272.31	5650.74	-2.15084	5.35e-07	7.73e-06	-	NC_999999999.1	452811	453002	-	192	protein_coding	hypothetical protein && -	-
DUN60_RS16245	402.488	77.8683	2.36944	5.4e-07	7.76e-06	-	NC_999999999.1	3592008	3592832	-	825	protein_coding	AraC family transcriptional regulator && PF12833:Helix-turn-helix domain|PF12852:Cupin	-
DUN60_RS13325	1375.83	6102.03	-2.14885	5.44e-07	7.78e-06	accC	NC_999999999.1	2985960	2987303	+	1344	protein_coding	acetyl-CoA carboxylase biotin carboxylase subunit && PF02785:Biotin carboxylase C-terminal domain|PF02786:Carbamoyl-phosphate synthase L chain, ATP binding domain|PF00289:Biotin carboxylase, N-terminal domain	CPSase_L_D2
DUN60_RS18545	397.861	76.1391	2.38514	5.52e-07	7.86e-06	-	NC_999999999.1	4155073	4156074	+	1002	protein_coding	TRAP transporter substrate-binding protein && PF03480:Bacterial extracellular solute-binding protein, family 7	-
DUN60_RS07875	578.302	117.638	2.29723	5.56e-07	7.88e-06	-	NC_999999999.1	1800555	1801238	+	684	protein_coding	DUF3334 family protein && PF11813:Protein of unknown function (DUF3334)	-
sRNA00153	7092.7	31224	-2.13822	5.76e-07	8.13e-06	-	NC_999999999.1	3337113	3337376	-	264	-	-	-
DUN60_RS04010	21.3611	129.742	-2.59332	5.9e-07	8.29e-06	lpxH	NC_999999999.1	894708	895442	-	735	protein_coding	UDP-2%2C3-diacylglucosamine diphosphatase && PF00149:Calcineurin-like phosphoesterase	Metallophos
DUN60_RS19140	27.7231	157.407	-2.49824	5.96e-07	8.34e-06	-	NC_999999999.1	4299383	4299799	+	417	protein_coding	VOC family protein && PF00903:Glyoxalase/Bleomycin resistance protein/Dioxygenase superfamily	Glyoxalase
DUN60_RS21955	115.053	537.809	-2.22311	6.61e-07	9.2e-06	-	NC_999999999.1	4966365	4967246	+	882	protein_coding	LysR family transcriptional regulator && PF03466:LysR substrate binding domain|PF00126:Bacterial regulatory helix-turn-helix protein, lysR family	LysR_substrate
Novel00061	163.056	747.029	-2.19462	6.7e-07	9.28e-06	-	NC_999999999.1	1768532	1769404	+	873	-	PF01632:Ribosomal protein L35|PF00453:Ribosomal protein L20|PF00707:Translation initiation factor IF-3, C-terminal domain	-
DUN60_RS12605	290.868	53.6604	2.43781	7.21e-07	9.94e-06	-	NC_999999999.1	2845224	2845973	+	750	protein_coding	hypothetical protein && PF05742:Transport and Golgi organisation 2	DUF833
DUN60_RS10515	146.284	20.8059	2.81155	7.28e-07	9.99e-06	-	NC_999999999.1	2392997	2393752	+	756	protein_coding	MipA/OmpV family protein && PF06629:MltA-interacting protein MipA	-
DUN60_RS05760	59.5325	3.51378	4.06458	7.6e-07	1.04e-05	-	NC_999999999.1	1301182	1301595	-	414	protein_coding	DUF4440 domain-containing protein && PF14534:Domain of unknown function (DUF4440)	-
DUN60_RS17690	1142.18	250.779	2.18721	7.61e-07	1.04e-05	-	NC_999999999.1	3933546	3934367	+	822	protein_coding	pyridoxal phosphatase && PF08282:haloacid dehalogenase-like hydrolase	Hydrolase_3
DUN60_RS02240	266	1182.76	-2.15194	7.99e-07	1.08e-05	-	NC_999999999.1	510015	510959	-	945	protein_coding	ribose-phosphate pyrophosphokinase && PF14572:Phosphoribosyl synthetase-associated domain|PF13793:N-terminal domain of ribose phosphate pyrophosphokinase	-
DUN60_RS02930	391.499	77.8683	2.32952	8.3e-07	1.12e-05	-	NC_999999999.1	666066	667061	+	996	protein_coding	TRAP transporter substrate-binding protein && PF03480:Bacterial extracellular solute-binding protein, family 7	-
DUN60_RS12755	1138.13	4919.33	-2.11162	8.38e-07	1.13e-05	rpsC	NC_999999999.1	2862691	2863389	-	699	protein_coding	30S ribosomal protein S3 && PF07650:KH domain|PF00189:Ribosomal protein S3, C-terminal domain	-
DUN60_RS11615	885.4	191.989	2.20517	8.48e-07	1.13e-05	yacG	NC_999999999.1	2663233	2663430	+	198	protein_coding	DNA gyrase inhibitor YacG && -	-
Novel00118	735.61	3188.51	-2.11561	8.86e-07	1.18e-05	-	NC_999999999.1	2859408	2861712	+	2305	-	PF00238:Ribosomal protein L14p/L23e|PF00347:Ribosomal protein L6|PF17136:Ribosomal proteins 50S L24/mitochondrial 39S L24|PF00281:Ribosomal protein L5|PF00673:ribosomal L5P family C-terminus|PF00253:Ribosomal protein S14p/S29e|PF00410:Ribosomal protein S8	-
DUN60_RS09185	17.3125	107.263	-2.61981	9.88e-07	1.31e-05	-	NC_999999999.1	2109288	2110835	+	1548	protein_coding	SulP family inorganic anion transporter && PF00916:Sulfate permease family	Sulfate_transp
DUN60_RS02570	8.05805	65.7643	-3.0038	1.17e-06	1.55e-05	-	NC_999999999.1	574520	575653	+	1134	protein_coding	flagellin && PF00669:Bacterial flagellin N-terminal helical region|PF07196:Flagellin hook IN motif|PF00700:Bacterial flagellin C-terminal helical region	-
DUN60_RS23305	4803.06	20208	-2.07286	1.2e-06	1.58e-05	rimK	NC_999999999.1	5268961	5269866	+	906	protein_coding	30S ribosomal protein S6--L-glutamate ligase && PF08443:RimK-like ATP-grasp domain	-
DUN60_RS06905	5059.26	1193.14	2.08415	1.21e-06	1.59e-05	-	NC_999999999.1	1520192	1521916	-	1725	protein_coding	DUF3466 family protein && PF11949:Protein of unknown function (DUF3466)	-
DUN60_RS08225	158.429	702.073	-2.14657	1.23e-06	1.61e-05	nrfA	NC_999999999.1	1882824	1884212	+	1389	protein_coding	ammonia-forming nitrite reductase cytochrome c552 subunit && PF02335:Cytochrome c552	-
DUN60_RS19205	410.584	84.7848	2.27547	1.25e-06	1.63e-05	-	NC_999999999.1	4314580	4315677	+	1098	protein_coding	DUF218 domain-containing protein && PF02698:DUF218 domain	-
DUN60_RS12370	106.378	13.8889	2.93374	1.26e-06	1.63e-05	-	NC_999999999.1	2800224	2800478	-	255	protein_coding	BolA family transcriptional regulator && -	-
DUN60_RS14270	55.484	268.07	-2.26896	1.29e-06	1.66e-05	rpmH	NC_999999999.1	3182942	3183076	+	135	protein_coding	50S ribosomal protein L34 && -	-
DUN60_RS11005	204.118	36.3687	2.48764	1.3e-06	1.67e-05	-	NC_999999999.1	2518955	2519926	-	972	protein_coding	type II secretion system F family protein && PF00482:Type II secretion system (T2SS), protein F	-
DUN60_RS17930	308.797	60.5769	2.34931	1.32e-06	1.69e-05	-	NC_999999999.1	3990882	3992771	+	1890	protein_coding	sensor histidine kinase && PF00512:His Kinase A (phospho-acceptor) domain|PF02518:Histidine kinase-, DNA gyrase B-, and HSP90-like ATPase|PF12974:ABC transporter, phosphonate, periplasmic substrate-binding protein	HATPase_c
DUN60_RS18495	161.32	25.9936	2.63215	1.37e-06	1.74e-05	-	NC_999999999.1	4142082	4143509	-	1428	protein_coding	NAD-dependent succinate-semialdehyde dehydrogenase && PF00171:Aldehyde dehydrogenase family	Aldedh
DUN60_RS02470	219.733	39.8271	2.46305	1.38e-06	1.75e-05	-	NC_999999999.1	556057	556692	+	636	protein_coding	membrane protein && -	-
DUN60_RS00745	101.173	456.541	-2.17201	1.49e-06	1.88e-05	sspA	NC_999999999.1	179267	179902	+	636	protein_coding	stringent starvation protein A && PF13417:Glutathione S-transferase, N-terminal domain|PF00043:Glutathione S-transferase, C-terminal domain	GST_C
DUN60_RS13120	36.9768	1.39e-17	8.42049	1.58e-06	1.97e-05	-	NC_999999999.1	2940092	2941009	+	918	protein_coding	1%2C4-dihydroxy-2-naphthoate polyprenyltransferase && PF01040:UbiA prenyltransferase family	UbiA
sRNA00175	36.9768	1.39e-17	8.42049	1.58e-06	1.97e-05	-	NC_999999999.1	4152740	4152906	+	167	-	-	-
DUN60_RS11190	143.392	627.722	-2.12882	1.62e-06	2.02e-05	-	NC_999999999.1	2557856	2558254	-	399	protein_coding	DNA polymerase III subunit psi && PF03603:DNA polymerase III psi subunit	-
Novel00122	497.913	2087.08	-2.06713	1.63e-06	2.02e-05	-	NC_999999999.1	2865304	2866973	+	1670	-	PF00573:Ribosomal protein L4/L1 family|PF00297:Ribosomal protein L3|PF00338:Ribosomal protein S10p/S20e	-
DUN60_RS10550	581.194	128.013	2.18254	1.65e-06	2.04e-05	-	NC_999999999.1	2399951	2400154	+	204	protein_coding	YaeP family protein && -	-
Novel00053	687.608	153.949	2.15898	1.66e-06	2.04e-05	-	NC_999999999.1	904725	904984	-	260	-	PF06796:Periplasmic nitrate reductase protein NapE	-
DUN60_RS13275	1969.2	468.645	2.071	1.87e-06	2.29e-05	-	NC_999999999.1	2971259	2972962	+	1704	protein_coding	cation acetate symporter && PF00474:Sodium:solute symporter family	-
DUN60_RS18945	24.8313	136.658	-2.45242	1.94e-06	2.36e-05	-	NC_999999999.1	4246954	4247688	-	735	protein_coding	RNA methyltransferase && PF00588:SpoU rRNA Methylase family	SpoU_methylase
DUN60_RS16795	786.504	179.886	2.12825	1.94e-06	2.36e-05	-	NC_999999999.1	3702800	3703558	+	759	protein_coding	transporter substrate-binding domain-containing protein && PF00497:Bacterial extracellular solute-binding proteins, family 3	-
DUN60_RS01270	139.922	22.5351	2.63257	2.04e-06	2.47e-05	-	NC_999999999.1	304819	307197	-	2379	protein_coding	EAL domain-containing protein && PF00563:EAL domain|PF00990:Diguanylate cyclase, GGDEF domain	EAL
DUN60_RS01865	1695.65	408.127	2.0547	2.42e-06	2.92e-05	-	NC_999999999.1	441818	442813	+	996	protein_coding	TDT family transporter && PF03595:Voltage-dependent anion channel	C4dic_mal_tran
DUN60_RS12600	372.414	79.5974	2.22578	2.45e-06	2.95e-05	-	NC_999999999.1	2844679	2845221	+	543	protein_coding	DinB family protein && -	-
DUN60_RS14290	6.90118	57.1187	-3.01985	2.52e-06	3.02e-05	mnmE	NC_999999999.1	3185425	3186786	+	1362	protein_coding	tRNA uridine-5-carboxymethylaminomethyl(34) synthesis GTPase MnmE && PF10396:GTP-binding protein TrmE N-terminus|PF12631:MnmE helical domain|PF01926:50S ribosome-binding GTPase	-
DUN60_RS18135	588.712	133.2	2.1438	2.53e-06	3.02e-05	-	NC_999999999.1	4049148	4050830	-	1683	protein_coding	hypothetical protein && PF13584:Oxygen tolerance	-
DUN60_RS02495	1392.02	5602.32	-2.00871	2.54e-06	3.02e-05	-	NC_999999999.1	559208	560134	+	927	protein_coding	chemotaxis protein CheV && PF01584:CheW-like domain|PF00072:Response regulator receiver domain	Response_reg
DUN60_RS10285	88.4496	10.4304	3.07917	2.6e-06	3.08e-05	-	NC_999999999.1	2345323	2346561	+	1239	protein_coding	uracil-xanthine permease && PF00860:Permease family	-
DUN60_RS19575	194.286	36.3687	2.41647	2.7e-06	3.18e-05	-	NC_999999999.1	4399727	4400488	-	762	protein_coding	siderophore ferric iron reductase && -	-
DUN60_RS12765	248.65	1025.41	-2.04325	2.73e-06	3.21e-05	rpsS	NC_999999999.1	2863751	2864029	-	279	protein_coding	30S ribosomal protein S19 && -	-
DUN60_RS02060	35.2418	1.39e-17	8.35143	2.93e-06	3.43e-05	rodA	NC_999999999.1	487595	488716	-	1122	protein_coding	rod shape-determining protein RodA && PF01098:Cell cycle protein	-
DUN60_RS13095	70.521	6.97193	3.33049	3.11e-06	3.63e-05	priA	NC_999999999.1	2933652	2935853	+	2202	protein_coding	primosomal protein N' && PF00271:Helicase conserved C-terminal domain|PF00270:DEAD/DEAH box helicase	DEAD
DUN60_RS00730	404.801	1620.22	-2.00044	3.55e-06	4.13e-05	petA	NC_999999999.1	176580	177170	+	591	protein_coding	ubiquinol-cytochrome c reductase iron-sulfur subunit && PF10399:Ubiquitinol-cytochrome C reductase Fe-S subunit TAT signal|PF00355:Rieske [2Fe-2S] domain	-
DUN60_RS11280	415.211	1661.72	-2.0003	3.59e-06	4.15e-05	secG	NC_999999999.1	2576596	2576928	-	333	protein_coding	preprotein translocase subunit SecG && PF03840:Preprotein translocase SecG subunit	-
DUN60_RS07520	884.243	212.739	2.05527	3.66e-06	4.21e-05	-	NC_999999999.1	1692132	1693904	-	1773	protein_coding	transporter && PF00474:Sodium:solute symporter family	-
DUN60_RS09485	789.396	188.531	2.06584	3.66e-06	4.21e-05	-	NC_999999999.1	2177304	2179112	+	1809	protein_coding	DUF3413 domain-containing protein && PF00884:Sulfatase|PF11893:Domain of unknown function (DUF3413)	Sulfatase
Novel00079	245.18	50.2021	2.28743	3.69e-06	4.23e-05	-	NC_999999999.1	2332694	2332804	+	111	-	PF09904:Winged helix-turn helix	-
DUN60_RS09700	530.879	122.825	2.11159	3.73e-06	4.25e-05	-	NC_999999999.1	2221700	2226601	-	4902	protein_coding	ATPase && -	-
DUN60_RS04480	4166.31	16291.6	-1.96724	3.76e-06	4.28e-05	-	NC_999999999.1	1005776	1008058	+	2283	protein_coding	acyl-CoA dehydrogenase && PF02770:Acyl-CoA dehydrogenase, middle domain|PF02771:Acyl-CoA dehydrogenase, N-terminal domain|PF09317:Domain of unknown function (DUF1974)|PF00441:Acyl-CoA dehydrogenase, C-terminal domain	-
DUN60_RS14430	798.071	191.989	2.05539	3.93e-06	4.45e-05	-	NC_999999999.1	3213388	3214374	-	987	protein_coding	serine/threonine protein kinase && PF01636:Phosphotransferase enzyme family	APH
DUN60_RS13160	1179.77	4618.47	-1.96874	3.95e-06	4.45e-05	tpiA	NC_999999999.1	2945762	2946532	+	771	protein_coding	triose-phosphate isomerase && PF00121:Triosephosphate isomerase	-
DUN60_RS02035	117.367	489.394	-2.05834	4.09e-06	4.6e-05	lipA	NC_999999999.1	483141	484106	-	966	protein_coding	lipoyl synthase && PF16881:N-terminal domain of lipoyl synthase of Radical_SAM family|PF04055:Radical SAM superfamily	Radical_SAM
DUN60_RS01155	58.9541	261.153	-2.14396	4.58e-06	5.13e-05	-	NC_999999999.1	278183	278476	+	294	protein_coding	winged helix-turn-helix transcriptional regulator && -	-
DUN60_RS15690	2771.94	10696.2	-1.94807	4.67e-06	5.21e-05	groL	NC_999999999.1	3474462	3476108	+	1647	protein_coding	chaperonin GroEL && PF00118:TCP-1/cpn60 chaperonin family	-
DUN60_RS11670	2300.59	584.494	1.97672	4.7e-06	5.22e-05	-	NC_999999999.1	2672843	2675701	-	2859	protein_coding	insulinase family protein && PF05193:Peptidase M16 inactive domain|PF00675:Insulinase (Peptidase family M16)	-
DUN60_RS06600	84.9796	10.4304	3.02153	4.76e-06	5.27e-05	-	NC_999999999.1	1452396	1454441	+	2046	protein_coding	methyl-accepting chemotaxis protein && PF00015:Methyl-accepting chemotaxis protein (MCP) signalling domain	-
DUN60_RS01235	818.891	3179.86	-1.95699	4.77e-06	5.27e-05	tyrA	NC_999999999.1	297057	298184	+	1128	protein_coding	bifunctional chorismate mutase/prephenate dehydrogenase && PF01817:Chorismate mutase type II|PF02153:Prephenate dehydrogenase	-
DUN60_RS19255	275.253	58.8478	2.22523	4.89e-06	5.39e-05	-	NC_999999999.1	4323526	4325469	-	1944	protein_coding	methyl-accepting chemotaxis protein && PF00015:Methyl-accepting chemotaxis protein (MCP) signalling domain	-
DUN60_RS15685	730.983	2834.05	-1.95469	4.98e-06	5.46e-05	-	NC_999999999.1	3474120	3474410	+	291	protein_coding	co-chaperone GroES && -	-
DUN60_RS08685	231.878	48.4729	2.25752	5.05e-06	5.52e-05	ybgC	NC_999999999.1	1984351	1984788	-	438	protein_coding	tol-pal system-associated acyl-CoA thioesterase && PF03061:Thioesterase superfamily	4HBT
DUN60_RS13130	1514.05	382.19	1.98601	5.17e-06	5.63e-05	zapB	NC_999999999.1	2941714	2941956	-	243	protein_coding	cell division protein ZapB && -	-
DUN60_RS13195	67.6293	6.97193	3.27022	5.38e-06	5.84e-05	-	NC_999999999.1	2952580	2953059	+	480	protein_coding	tRNA (cytidine(34)-2'-O)-methyltransferase && PF00588:SpoU rRNA Methylase family	SpoU_methylase
DUN60_RS12420	177.514	34.6396	2.3565	5.4e-06	5.84e-05	lptA	NC_999999999.1	2806886	2807380	+	495	protein_coding	lipopolysaccharide transport periplasmic protein LptA && PF03968:OstA-like protein	-
DUN60_RS11440	33.5067	1.39e-17	8.27891	5.52e-06	5.95e-05	-	NC_999999999.1	2619624	2621249	-	1626	protein_coding	iron ABC transporter permease && PF00528:Binding-protein-dependent transport system inner membrane component	BPD_transp_1
DUN60_RS12690	423.308	1644.43	-1.95736	5.56e-06	5.97e-05	rplO	NC_999999999.1	2857607	2858041	-	435	protein_coding	50S ribosomal protein L15 && PF00828:Ribosomal proteins 50S-L15, 50S-L18e, 60S-L27A	-
DUN60_RS10130	344.075	77.8683	2.14331	5.84e-06	6.25e-05	-	NC_999999999.1	2316858	2317961	-	1104	protein_coding	porin && PF13609:Gram-negative porin	-
DUN60_RS02350	964.632	3683.03	-1.93265	5.88e-06	6.28e-05	gltX	NC_999999999.1	533345	534772	+	1428	protein_coding	glutamate--tRNA ligase && PF00749:tRNA synthetases class I (E and Q), catalytic domain	-
DUN60_RS00545	839.711	3214.45	-1.93638	5.91e-06	6.28e-05	glmS	NC_999999999.1	133416	135248	+	1833	protein_coding	glutamine--fructose-6-phosphate transaminase (isomerizing) && PF01380:SIS domain|PF13522:Glutamine amidotransferase domain	SIS
DUN60_RS11065	110.427	17.3474	2.66787	6.03e-06	6.38e-05	-	NC_999999999.1	2530404	2530577	-	174	protein_coding	Flp family type IVb pilin && -	-
DUN60_RS21335	309.375	69.2226	2.15968	6.04e-06	6.38e-05	-	NC_999999999.1	4791533	4792270	+	738	protein_coding	EAL domain-containing protein && PF00563:EAL domain	EAL
DUN60_RS11110	21.3611	110.722	-2.3647	6.18e-06	6.5e-05	radA	NC_999999999.1	2538602	2539984	-	1383	protein_coding	DNA repair protein RadA && PF13481:AAA domain|PF13541:Subunit ChlI of Mg-chelatase	-
DUN60_RS18865	969.837	243.862	1.9916	6.24e-06	6.55e-05	-	NC_999999999.1	4229918	4231231	+	1314	protein_coding	TolC family outer membrane protein && PF02321:Outer membrane efflux protein	OEP
DUN60_RS02110	7584.29	1998.89	1.92381	6.33e-06	6.62e-05	ybeY	NC_999999999.1	499359	499820	-	462	protein_coding	rRNA maturation RNase YbeY && PF02130:Uncharacterized protein family UPF0054	-
Novel00080	1144.5	290.548	1.97781	6.45e-06	6.72e-05	-	NC_999999999.1	2340679	2340956	-	278	-	-	-
Novel00211	304.748	1179.3	-1.95162	6.48e-06	6.73e-05	-	NC_999999999.1	5268936	5269468	-	533	-	PF08443:RimK-like ATP-grasp domain|PF18030:RimK PreATP-grasp domain	-
DUN60_RS04370	256.168	996.019	-1.95834	6.79e-06	7.03e-05	rplY	NC_999999999.1	978129	978407	-	279	protein_coding	50S ribosomal protein L25 && -	-
DUN60_RS24285	1432.51	368.357	1.95932	6.86e-06	7.06e-05	uraH	NC_999999999.1	5478004	5478357	+	354	protein_coding	hydroxyisourate hydrolase && PF00576:HIUase/Transthyretin family	-
DUN60_RS18115	261.373	57.1187	2.19361	6.87e-06	7.06e-05	pstC	NC_999999999.1	4043885	4044814	+	930	protein_coding	phosphate ABC transporter permease subunit PstC && PF00528:Binding-protein-dependent transport system inner membrane component	BPD_transp_1
DUN60_RS11560	1804.96	6772.92	-1.90771	7.26e-06	7.44e-05	aceE	NC_999999999.1	2651630	2654293	-	2664	protein_coding	pyruvate dehydrogenase (acetyl-transferring)%2C homodimeric type && PF00456:Transketolase, thiamine diphosphate binding domain	-
DUN60_RS07905	32.35	150.491	-2.21184	7.91e-06	8.08e-05	-	NC_999999999.1	1805675	1806778	+	1104	protein_coding	phosphoribosylaminoimidazolesuccinocarboxamide synthase && PF01259:SAICAR synthetase	-
DUN60_RS22325	118.523	20.8059	2.50829	9.07e-06	9.23e-05	helD	NC_999999999.1	5044840	5046915	-	2076	protein_coding	DNA helicase IV && PF13361:UvrD-like helicase C-terminal domain|PF12462:DNA helicase IV / RNA helicase N terminal|PF00580:UvrD/REP helicase N-terminal domain	UvrD-helicase
DUN60_RS13655	433.718	1627.14	-1.90707	9.13e-06	9.27e-05	lexA	NC_999999999.1	3055043	3055663	-	621	protein_coding	repressor LexA && PF00717:Peptidase S24-like|PF01726:LexA DNA binding domain	LexA_DNA_bind
DUN60_RS21330	626.883	157.407	1.99358	9.45e-06	9.53e-05	-	NC_999999999.1	4790322	4790957	+	636	protein_coding	hypothetical protein && -	-
sRNA00045	57.2191	5.24277	3.43727	9.46e-06	9.53e-05	-	NC_999999999.1	861869	861942	-	74	-	-	-
DUN60_RS14965	375.884	89.9721	2.0625	9.76e-06	9.8e-05	gspK	NC_999999999.1	3325966	3327015	+	1050	protein_coding	type II secretion system minor pseudopilin GspK && PF03934:Type II secretion system (T2SS), protein K	-
DUN60_RS16655	529.144	131.471	2.00878	1.01e-05	0.00010076	-	NC_999999999.1	3673490	3673699	-	210	protein_coding	DUF3283 family protein && -	-
DUN60_RS00910	83.2445	12.1597	2.77156	1.01e-05	0.00010076	btuF	NC_999999999.1	215498	216367	-	870	protein_coding	vitamin B12 ABC transporter substrate-binding protein BtuF && PF01497:Periplasmic binding protein	Peripla_BP_2
DUN60_RS12335	3100.43	835.213	1.89224	1.02e-05	0.000101612	arcA	NC_999999999.1	2793352	2794572	+	1221	protein_coding	arginine deiminase && PF02274:Amidinotransferase	-
DUN60_RS18040	340.605	81.3265	2.06604	1.06e-05	0.000104394	-	NC_999999999.1	4022243	4023712	-	1470	protein_coding	lactate dehydrogenase && -	-
DUN60_RS02530	31.1933	1.39e-17	8.17616	1.06e-05	0.000104394	flgG	NC_999999999.1	565170	565958	+	789	protein_coding	flagellar basal-body rod protein FlgG && PF00460:Flagella basal body rod protein|PF06429:Flagellar basal body rod FlgEFG protein C-terminal	-
DUN60_RS20860	633.244	160.866	1.9768	1.06e-05	0.000104394	-	NC_999999999.1	4689173	4689697	-	525	protein_coding	hypothetical protein && -	-
DUN60_RS09455	89.028	356.254	-1.99843	1.07e-05	0.000105114	asd	NC_999999999.1	2170077	2171195	-	1119	protein_coding	aspartate-semialdehyde dehydrogenase && PF02774:Semialdehyde dehydrogenase, dimerisation domain|PF01118:Semialdehyde dehydrogenase, NAD binding domain	-
DUN60_RS12740	93.0764	370.087	-1.98933	1.1e-05	0.000107319	rpsQ	NC_999999999.1	2861824	2862078	-	255	protein_coding	30S ribosomal protein S17 && -	-
DUN60_RS11180	92.498	366.628	-1.98476	1.11e-05	0.000108485	prfC	NC_999999999.1	2555654	2557234	-	1581	protein_coding	peptide chain release factor 3 && PF16658:Class II release factor RF3, C-terminal domain|PF03144:Elongation factor Tu domain 2|PF00009:Elongation factor Tu GTP binding domain	GTP_EFTU
DUN60_RS04125	662.161	169.511	1.9657	1.15e-05	0.000111654	pspA	NC_999999999.1	919436	920107	+	672	protein_coding	phage shock protein PspA && PF04012:PspA/IM30 family	-
DUN60_RS18170	1502.49	401.21	1.90489	1.15e-05	0.000111654	-	NC_999999999.1	4058746	4058946	+	201	protein_coding	hypothetical protein && -	-
DUN60_RS12430	998.754	262.883	1.92566	1.15e-05	0.000111654	-	NC_999999999.1	2808163	2809623	+	1461	protein_coding	RNA polymerase factor sigma-54 && PF04552:Sigma-54, DNA binding domain|PF04963:Sigma-54 factor, core binding domain|PF00309:Sigma-54 factor, Activator interacting domain (AID)	Sigma54_DBD
DUN60_RS12015	100.016	394.294	-1.97713	1.16e-05	0.000111714	tkt	NC_999999999.1	2738534	2740528	-	1995	protein_coding	transketolase && PF02779:Transketolase, pyrimidine binding domain|PF00456:Transketolase, thiamine diphosphate binding domain|PF02780:Transketolase, C-terminal domain	-
DUN60_RS06900	8831.18	2448.46	1.85073	1.32e-05	0.000126974	rmf	NC_999999999.1	1519858	1520031	-	174	protein_coding	ribosome modulation factor && -	-
DUN60_RS16620	1974.41	537.809	1.87623	1.34e-05	0.000128583	-	NC_999999999.1	3665915	3667435	-	1521	protein_coding	catalase && PF06628:Catalase-related immune-responsive|PF00199:Catalase	Catalase
DUN60_RS14830	316.894	76.1391	2.05701	1.36e-05	0.000129671	yihI	NC_999999999.1	3295576	3296133	+	558	protein_coding	Der GTPase-activating protein YihI && PF04220:Der GTPase activator (YihI)	-
DUN60_RS18665	38.7119	1.78519	4.40241	1.38e-05	0.000131493	-	NC_999999999.1	4178148	4178561	-	414	protein_coding	biopolymer transporter ExbD && PF02472:Biopolymer transport protein ExbD/TolR	-
DUN60_RS09720	1694.49	6086.47	-1.84464	1.39e-05	0.000132168	fabB	NC_999999999.1	2229472	2230683	-	1212	protein_coding	beta-ketoacyl-ACP synthase I && PF02801:Beta-ketoacyl synthase, C-terminal domain|PF00109:Beta-ketoacyl synthase, N-terminal domain	ketoacyl-synt
DUN60_RS05545	45.0738	190.26	-2.07335	1.53e-05	0.000144366	-	NC_999999999.1	1242273	1242839	-	567	protein_coding	DUF1415 domain-containing protein && PF07209:Protein of unknown function (DUF1415)	-
DUN60_RS17695	164.791	34.6396	2.24929	1.53e-05	0.000144366	-	NC_999999999.1	3934372	3935019	+	648	protein_coding	3-keto-L-gulonate-6-phosphate decarboxylase UlaD && PF00215:Orotidine 5'-phosphate decarboxylase / HUMPS family	-
DUN60_RS23205	69.3643	8.70116	2.98921	1.54e-05	0.000144648	-	NC_999999999.1	5248394	5248765	+	372	protein_coding	GntR family transcriptional regulator && PF00392:Bacterial regulatory proteins, gntR family	GntR
DUN60_RS04395	135.874	25.9936	2.38473	1.55e-05	0.000145379	-	NC_999999999.1	983121	983519	-	399	protein_coding	membrane protein && -	-
DUN60_RS13055	669.68	2405.23	-1.84435	1.57e-05	0.000146992	ppc	NC_999999999.1	2922322	2924952	+	2631	protein_coding	phosphoenolpyruvate carboxylase && PF00311:Phosphoenolpyruvate carboxylase	-
DUN60_RS00070	381.089	95.1595	2.00151	1.59e-05	0.000148104	cysI	NC_999999999.1	12256	13983	+	1728	protein_coding	assimilatory sulfite reductase (NADPH) hemoprotein subunit && PF01077:Nitrite and sulphite reductase 4Fe-4S domain|PF03460:Nitrite/Sulfite reductase ferredoxin-like half domain	-
DUN60_RS06515	87.2929	13.8889	2.64891	1.69e-05	0.000156722	-	NC_999999999.1	1434219	1435343	-	1125	protein_coding	glycosyltransferase family 4 protein && PF00534:Glycosyl transferases group 1|PF13579:Glycosyl transferase 4-like domain	Glycos_transf_1
DUN60_RS15875	2099.91	582.765	1.84932	1.72e-05	0.000159451	-	NC_999999999.1	3499762	3501483	+	1722	protein_coding	LysM peptidoglycan-binding domain-containing protein && PF11741:AMIN domain|PF01476:LysM domain|PF01520:N-acetylmuramoyl-L-alanine amidase	LysM
DUN60_RS10145	12082.6	3423.67	1.81931	1.78e-05	0.000164336	zipA	NC_999999999.1	2320592	2321650	-	1059	protein_coding	cell division protein ZipA && PF04354:ZipA, C-terminal FtsZ-binding domain	-
DUN60_RS01900	45.6521	3.51378	3.68266	1.86e-05	0.000171749	-	NC_999999999.1	454786	455259	+	474	protein_coding	DUF2850 domain-containing protein && PF11012:Protein of unknown function (DUF2850)	-
Novel00190	431.404	110.722	1.96195	1.98e-05	0.000181926	-	NC_999999999.1	3317802	3318041	-	240	-	-	-
DUN60_RS14030	226.673	819.651	-1.85357	2.01e-05	0.000184383	uvrD	NC_999999999.1	3130814	3132988	-	2175	protein_coding	DNA helicase II && PF00580:UvrD/REP helicase N-terminal domain|PF13361:UvrD-like helicase C-terminal domain	UvrD-helicase
DUN60_RS16095	84.4012	323.401	-1.93573	2.02e-05	0.000184746	-	NC_999999999.1	3556030	3556947	-	918	protein_coding	LysR family transcriptional regulator && PF03466:LysR substrate binding domain|PF00126:Bacterial regulatory helix-turn-helix protein, lysR family	LysR_substrate
DUN60_RS09480	2445.75	689.969	1.82566	2.07e-05	0.00018797	-	NC_999999999.1	2177048	2177275	+	228	protein_coding	YejL family protein && -	-
DUN60_RS10820	57.2191	228.301	-1.99303	2.07e-05	0.00018829	tet(34)	NC_999999999.1	2466915	2467379	-	465	protein_coding	oxytetracycline resistance phosphoribosyltransferase domain-containing protein Tet(34) && PF00156:Phosphoribosyl transferase domain	Pribosyltran
DUN60_RS02505	601.436	2119.93	-1.81722	2.11e-05	0.000190959	flgB	NC_999999999.1	561229	561624	+	396	protein_coding	flagellar basal body rod protein FlgB && -	-
DUN60_RS10225	307.64	76.1391	2.01427	2.12e-05	0.000190959	-	NC_999999999.1	2335312	2335521	+	210	protein_coding	DUF2897 family protein && -	-
DUN60_RS10210	79.1962	12.1597	2.69976	2.17e-05	0.000195149	-	NC_999999999.1	2333003	2333350	+	348	protein_coding	ArsC family reductase && PF03960:ArsC family	-
DUN60_RS17030	135.295	27.7228	2.28585	2.19e-05	0.000196301	-	NC_999999999.1	3764225	3764860	+	636	protein_coding	bifunctional 4-hydroxy-2-oxoglutarate aldolase/2-dehydro-3-deoxy-phosphogluconate aldolase && PF01081:KDPG and KHG aldolase	-
DUN60_RS18020	52.5923	5.24277	3.31594	2.21e-05	0.000197599	-	NC_999999999.1	4017403	4017798	-	396	protein_coding	DUF3302 domain-containing protein && PF11742:Protein of unknown function (DUF3302)	-
DUN60_RS02515	764.527	2674.97	-1.80664	2.25e-05	0.000200347	flgD	NC_999999999.1	562060	562773	+	714	protein_coding	flagellar hook assembly protein FlgD && PF03963:Flagellar hook capping protein - N-terminal region|PF13861:FlgD Tudor-like domain|PF13860:FlgD Ig-like domain	-
DUN60_RS01670	62.4242	243.862	-1.96284	2.26e-05	0.000201179	-	NC_999999999.1	395181	396731	+	1551	protein_coding	sodium:proton exchanger && PF03553:Na+/H+ antiporter family	-
DUN60_RS11985	99.4381	17.3474	2.51686	2.34e-05	0.000207269	-	NC_999999999.1	2731685	2732581	-	897	protein_coding	LysR family transcriptional regulator ArgP && PF00126:Bacterial regulatory helix-turn-helix protein, lysR family|PF03466:LysR substrate binding domain	HTH_1
DUN60_RS10050	1220.26	340.692	1.84061	2.34e-05	0.000207269	-	NC_999999999.1	2305153	2306064	+	912	protein_coding	transcriptional regulator && PF00486:Transcriptional regulatory protein, C terminal	Trans_reg_C
DUN60_RS09710	326.147	1155.1	-1.82384	2.36e-05	0.000208006	-	NC_999999999.1	2227835	2228968	-	1134	protein_coding	4-phosphoerythronate dehydrogenase && PF11890:Domain of unknown function (DUF3410)|PF02826:D-isomer specific 2-hydroxyacid dehydrogenase, NAD binding domain|PF00389:D-isomer specific 2-hydroxyacid dehydrogenase, catalytic domain	2-Hacid_dh_C
DUN60_RS08080	778.407	2711.28	-1.80014	2.4e-05	0.000210888	trxB	NC_999999999.1	1847848	1848807	+	960	protein_coding	thioredoxin-disulfide reductase && PF07992:Pyridine nucleotide-disulphide oxidoreductase	Pyr_redox_2
DUN60_RS09825	249.806	888.815	-1.83032	2.41e-05	0.000211269	-	NC_999999999.1	2250983	2251543	-	561	protein_coding	Slp family lipoprotein && PF03843:Outer membrane lipoprotein Slp family	-
DUN60_RS01990	422.151	1480.16	-1.80948	2.5e-05	0.00021886	-	NC_999999999.1	472422	473648	+	1227	protein_coding	NADH:ubiquinone reductase (Na(+)-transporting) subunit F && PF00111:2Fe-2S iron-sulfur cluster binding domain|PF00175:Oxidoreductase NAD-binding domain|PF00970:Oxidoreductase FAD-binding domain	NAD_binding_1
DUN60_RS02485	75.7261	287.09	-1.92013	2.52e-05	0.000219455	flgM	NC_999999999.1	557887	558204	-	318	protein_coding	flagellar biosynthesis anti-sigma factor FlgM && PF04316:Anti-sigma-28 factor, FlgM	-
sRNA00063	116.21	22.5351	2.36499	2.53e-05	0.000219641	-	NC_999999999.1	1823248	1823339	-	92	-	-	-
DUN60_RS10585	16.7341	84.7848	-2.32931	2.53e-05	0.000219641	treC	NC_999999999.1	2406248	2407933	-	1686	protein_coding	alpha%2Calpha-phosphotrehalase && PF16657:Maltogenic Amylase, C-terminal domain|PF00128:Alpha amylase, catalytic domain	-
DUN60_RS17780	382.246	98.6177	1.95441	2.55e-05	0.000219973	yiaK	NC_999999999.1	3948892	3949893	-	1002	protein_coding	3-dehydro-L-gulonate 2-dehydrogenase && PF02615:Malate/L-lactate dehydrogenase	-
DUN60_RS14445	552.277	1924.54	-1.80071	2.55e-05	0.000219973	-	NC_999999999.1	3217039	3217830	+	792	protein_coding	sporulation protein && PF07070:SpoOM protein	-
DUN60_RS11795	498.492	133.2	1.90387	2.61e-05	0.000224296	surE	NC_999999999.1	2694657	2695400	-	744	protein_coding	5'/3'-nucleotidase SurE && PF01975:Survival protein SurE	-
DUN60_RS11905	57736	16853.5	1.77642	2.62e-05	0.000224942	rpoE	NC_999999999.1	2718181	2718759	-	579	protein_coding	RNA polymerase sigma factor RpoE && PF08281:Sigma-70, region 4|PF04542:Sigma-70 region 2	Sigma70_r2
DUN60_RS12405	1257.85	354.525	1.82697	2.63e-05	0.000224942	-	NC_999999999.1	2804817	2805788	+	972	protein_coding	KpsF/GutQ family sugar-phosphate isomerase && PF01380:SIS domain	SIS
DUN60_RS20135	1326.09	4556.22	-1.78051	2.69e-05	0.000229402	napA	NC_999999999.1	4529372	4531861	-	2490	protein_coding	periplasmic nitrate reductase subunit alpha && PF04879:Molybdopterin oxidoreductase Fe4S4 domain|PF00384:Molybdopterin oxidoreductase|PF01568:Molydopterin dinucleotide binding domain	-
DUN60_RS00515	422.151	1471.52	-1.80103	2.73e-05	0.000232125	-	NC_999999999.1	124901	126658	+	1758	protein_coding	acetolactate synthase 3 large subunit && PF00205:Thiamine pyrophosphate enzyme, central domain|PF02776:Thiamine pyrophosphate enzyme, N-terminal TPP binding domain|PF02775:Thiamine pyrophosphate enzyme, C-terminal TPP binding domain	TPP_enzyme_N
DUN60_RS16685	284.507	70.9517	2.00328	2.75e-05	0.000233607	-	NC_999999999.1	3679706	3680635	+	930	protein_coding	carbamate kinase && PF00696:Amino acid kinase family	AA_kinase
DUN60_RS24270	383.402	100.347	1.9337	2.78e-05	0.000235069	alc	NC_999999999.1	5475006	5475992	-	987	protein_coding	allantoicase && PF03561:Allantoicase repeat	-
sRNA00147	122.572	24.2644	2.33537	2.81e-05	0.000236729	-	NC_999999999.1	3180297	3180397	-	101	-	-	-
DUN60_RS16700	125.463	25.9936	2.26986	2.94e-05	0.000247729	-	NC_999999999.1	3682650	3683780	-	1131	protein_coding	homogentisate 1%2C2-dioxygenase && PF04209:homogentisate 1,2-dioxygenase	-
Novel00212	206.431	729.738	-1.82081	2.97e-05	0.000248919	-	NC_999999999.1	5269543	5269960	-	418	-	PF08443:RimK-like ATP-grasp domain	-
DUN60_RS00635	389.186	1348.75	-1.79261	3.04e-05	0.000254372	-	NC_999999999.1	152723	153403	-	681	protein_coding	TIGR00153 family protein && PF01865:Protein of unknown function DUF47	-
DUN60_RS13800	101.173	370.087	-1.86917	3.22e-05	0.000268487	rhtB	NC_999999999.1	3077456	3078073	-	618	protein_coding	homoserine/homoserine lactone efflux protein && PF01810:LysE type translocator	-
DUN60_RS06685	1330.14	382.19	1.79919	3.26e-05	0.000271082	fdhD	NC_999999999.1	1476544	1477383	-	840	protein_coding	formate dehydrogenase accessory sulfurtransferase FdhD && PF02634:FdhD/NarQ family	-
DUN60_RS01965	647.125	2211.57	-1.77267	3.27e-05	0.000271082	-	NC_999999999.1	467809	469149	+	1341	protein_coding	Na(+)-translocating NADH-quinone reductase subunit A && PF11973:NQRA C-terminal domain|PF05896:Na(+)-translocating NADH-quinone reductase subunit A (NQRA)	-
DUN60_RS13625	1293.13	371.816	1.79818	3.38e-05	0.000279466	-	NC_999999999.1	3049663	3050034	-	372	protein_coding	YijD family membrane protein && PF07226:Protein of unknown function (DUF1422)	-
DUN60_RS04275	96.5464	17.3474	2.47435	3.42e-05	0.000282255	proV	NC_999999999.1	949748	950935	+	1188	protein_coding	glycine betaine/L-proline ABC transporter ATP-binding protein ProV && PF00571:CBS domain|PF00005:ABC transporter	ABC_tran
DUN60_RS19185	37.5552	152.22	-2.01397	3.43e-05	0.000282255	-	NC_999999999.1	4308769	4309812	+	1044	protein_coding	GMP reductase && PF00478:IMP dehydrogenase / GMP reductase domain	-
DUN60_RS12005	1197.7	4046.14	-1.75612	3.45e-05	0.000283064	-	NC_999999999.1	2735940	2737103	-	1164	protein_coding	phosphoglycerate kinase && PF00162:Phosphoglycerate kinase	-
DUN60_RS18990	137.03	29.452	2.21708	3.49e-05	0.000284957	-	NC_999999999.1	4258872	4259687	-	816	protein_coding	phosphate ABC transporter substrate-binding protein && PF12727:PBP superfamily domain	-
DUN60_RS23935	154.38	34.6396	2.15524	3.49e-05	0.000284957	-	NC_999999999.1	5405294	5406919	-	1626	protein_coding	oligopeptide ABC transporter substrate-binding protein OppA && PF00496:Bacterial extracellular solute-binding proteins, family 5 Middle	-
DUN60_RS16880	573.097	1952.21	-1.76793	3.5e-05	0.000284957	pdxH	NC_999999999.1	3727435	3728070	+	636	protein_coding	pyridoxamine 5'-phosphate oxidase && PF01243:Pyridoxamine 5'-phosphate oxidase|PF10590:Pyridoxine 5'-phosphate oxidase C-terminal dimerisation region	Pyridox_oxidase
DUN60_RS22265	10.3717	60.5769	-2.52703	3.91e-05	0.000317662	-	NC_999999999.1	5028890	5029822	-	933	protein_coding	zinc ABC transporter solute-binding protein && PF01297:Zinc-uptake complex component A periplasmic	-
DUN60_RS12810	545.915	1843.27	-1.75518	3.92e-05	0.00031771	rpsL	NC_999999999.1	2871375	2871749	-	375	protein_coding	30S ribosomal protein S12 && PF00164:Ribosomal protein S12/S23	Ribosomal_S12
DUN60_RS11255	2191.29	7307.21	-1.73746	3.98e-05	0.000322096	infB	NC_999999999.1	2571436	2574126	-	2691	protein_coding	translation initiation factor IF-2 && PF04760:Translation initiation factor IF-2, N-terminal region|PF00009:Elongation factor Tu GTP binding domain|PF11987:Translation-initiation factor 2|PF08364:Bacterial translation initiation factor IF-2 associated region	GTP_EFTU
DUN60_RS10290	226.673	779.882	-1.78182	4.01e-05	0.00032297	upp	NC_999999999.1	2346711	2347337	-	627	protein_coding	uracil phosphoribosyltransferase && PF14681:Uracil phosphoribosyltransferase	-
DUN60_RS12280	920.678	264.612	1.79878	4.04e-05	0.000324972	lptG	NC_999999999.1	2779870	2780940	-	1071	protein_coding	LPS export ABC transporter permease LptG && PF03739:Predicted permease YjgP/YjgQ family	-
Novel00040	209.323	721.093	-1.78356	4.2e-05	0.000336992	-	NC_999999999.1	419379	419750	-	372	-	PF00012:Hsp70 protein	-
DUN60_RS18330	348.124	93.4304	1.89748	4.25e-05	0.000339784	-	NC_999999999.1	4098351	4100885	-	2535	protein_coding	ABC transporter permease && PF02687:FtsX-like permease family|PF12704:MacB-like periplasmic core domain	-
DUN60_RS18800	35.2418	1.78519	4.26745	4.27e-05	0.000340588	-	NC_999999999.1	4206029	4208092	-	2064	protein_coding	cytochrome C biogenesis protein && PF13899:Thioredoxin-like|PF11412:Disulphide bond corrector protein DsbC	-
DUN60_RS22215	27.7231	119.367	-2.09928	4.38e-05	0.000348758	cra	NC_999999999.1	5018206	5019210	-	1005	protein_coding	catabolite repressor/activator && PF00356:Bacterial regulatory proteins, lacI family|PF00532:Periplasmic binding proteins and sugar binding domain of LacI family	LacI
Novel00081	100.595	357.983	-1.82946	4.47e-05	0.000354587	-	NC_999999999.1	2381901	2382489	+	589	-	PF00889:Elongation factor TS	-
DUN60_RS15890	3720.41	1120.51	1.7313	4.65e-05	0.00036853	hfq	NC_999999999.1	3505053	3505319	+	267	protein_coding	RNA chaperone Hfq && -	-
DUN60_RS00390	73.9911	271.528	-1.87312	4.69e-05	0.000370724	rpmA	NC_999999999.1	95355	95612	+	258	protein_coding	50S ribosomal protein L27 && -	-
DUN60_RS00970	1376.41	4544.12	-1.72296	4.71e-05	0.000370724	arcA	NC_999999999.1	237642	238358	-	717	protein_coding	two-component system response regulator ArcA && PF00072:Response regulator receiver domain|PF00486:Transcriptional regulatory protein, C terminal	Response_reg
DUN60_RS02100	444.128	122.825	1.85426	4.72e-05	0.000370724	lnt	NC_999999999.1	496801	498315	-	1515	protein_coding	apolipoprotein N-acyltransferase && PF00795:Carbon-nitrogen hydrolase	CN_hydrolase
sRNA00040	73.4127	12.1597	2.59057	4.75e-05	0.000372263	-	NC_999999999.1	687242	687342	-	101	-	-	-
DUN60_RS04605	1080.3	316.485	1.7712	4.81e-05	0.000375993	-	NC_999999999.1	1035548	1035847	-	300	protein_coding	hypothetical protein && -	-
sRNA00100	202.383	50.2021	2.01086	5.18e-05	0.000403734	-	NC_999999999.1	2595399	2595608	-	210	-	-	-
DUN60_RS10420	4122.93	1253.65	1.71753	5.24e-05	0.000407256	bamA	NC_999999999.1	2373352	2375757	-	2406	protein_coding	outer membrane protein assembly factor BamA && PF07244:Surface antigen variable number repeat|PF01103:Surface antigen	-
DUN60_RS18850	987.765	290.548	1.76536	5.28e-05	0.000409374	-	NC_999999999.1	4217196	4226372	+	9177	protein_coding	RTX toxin && -	-
DUN60_RS20670	62.4242	8.70116	2.83746	5.31e-05	0.000411343	-	NC_999999999.1	4652778	4653182	+	405	protein_coding	biopolymer transporter ExbD && PF02472:Biopolymer transport protein ExbD/TolR	-
DUN60_RS01430	4861.47	1485.35	1.71058	5.49e-05	0.000423807	-	NC_999999999.1	343673	344281	-	609	protein_coding	peroxiredoxin C && PF10417:C-terminal domain of 1-Cys peroxiredoxin|PF00578:AhpC/TSA family	-
DUN60_RS14390	127.777	439.25	-1.77995	5.75e-05	0.00044303	ilvA	NC_999999999.1	3203181	3204725	-	1545	protein_coding	threonine ammonia-lyase%2C biosynthetic && PF00585:C-terminal regulatory domain of Threonine dehydratase|PF00291:Pyridoxal-phosphate dependent enzyme	PALP
DUN60_RS07475	148.597	34.6396	2.1002	5.78e-05	0.000443672	-	NC_999999999.1	1681039	1682259	+	1221	protein_coding	DUF3103 domain-containing protein && PF11301:Protein of unknown function (DUF3103)	-
DUN60_RS19365	125.463	27.7228	2.17713	5.79e-05	0.000443672	-	NC_999999999.1	4347221	4348171	+	951	protein_coding	iron chelate uptake ABC transporter family permease subunit && PF01032:FecCD transport family	-
DUN60_RS23070	129.512	444.438	-1.77745	6.02e-05	0.000460158	-	NC_999999999.1	5212815	5214092	+	1278	protein_coding	cytosine deaminase && PF07969:Amidohydrolase family	-
DUN60_RS09865	148.019	34.6396	2.09458	6.29e-05	0.000479943	-	NC_999999999.1	2259227	2259655	+	429	protein_coding	HIT domain-containing protein && PF01230:HIT domain	HIT
DUN60_RS21280	589.291	171.24	1.7829	6.31e-05	0.000479943	-	NC_999999999.1	4778751	4778939	-	189	protein_coding	hypothetical protein && -	-
DUN60_RS05310	7.47961	46.7438	-2.61718	6.4e-05	0.000485956	cdd	NC_999999999.1	1192040	1192927	-	888	protein_coding	cytidine deaminase && PF00383:Cytidine and deoxycytidylate deaminase zinc-binding region|PF08211:Cytidine and deoxycytidylate deaminase zinc-binding region	-
DUN60_RS10300	72.256	12.1597	2.5677	6.53e-05	0.000494564	purN	NC_999999999.1	2348668	2349354	+	687	protein_coding	phosphoribosylglycinamide formyltransferase && PF00551:Formyl transferase	-
Novel00169	3937.29	1220.8	1.68937	6.87e-05	0.000518668	-	NC_999999999.1	3133202	3133653	-	452	-	PF10048:Predicted integral membrane protein (DUF2282)	-
DUN60_RS01655	906.22	2917.04	-1.68637	6.93e-05	0.000522265	guaB	NC_999999999.1	389688	391151	+	1464	protein_coding	IMP dehydrogenase && PF00478:IMP dehydrogenase / GMP reductase domain|PF00571:CBS domain	CBS
Novel00130	379.932	107.263	1.82448	6.98e-05	0.000524509	-	NC_999999999.1	2994829	2994980	+	152	-	PF00216:Bacterial DNA-binding protein	-
DUN60_RS12400	379.354	107.263	1.82228	7.23e-05	0.000541704	-	NC_999999999.1	2803817	2804782	+	966	protein_coding	calcium/sodium antiporter && PF01699:Sodium/calcium exchanger protein	Na_Ca_ex
DUN60_RS11605	113.318	24.2644	2.22226	7.25e-05	0.000542241	coaE	NC_999999999.1	2661770	2662384	+	615	protein_coding	dephospho-CoA kinase && PF01121:Dephospho-CoA kinase	-
DUN60_RS11920	1534.29	470.374	1.70568	7.31e-05	0.000545765	-	NC_999999999.1	2721252	2721512	-	261	protein_coding	succinate dehydrogenase assembly factor 2 && -	-
DUN60_RS17635	21.3611	1.39e-17	7.63301	7.35e-05	0.000547191	-	NC_999999999.1	3924279	3924581	+	303	protein_coding	antibiotic biosynthesis monooxygenase && PF03992:Antibiotic biosynthesis monooxygenase	ABM
DUN60_RS24265	496.178	143.575	1.78899	7.42e-05	0.000550969	-	NC_999999999.1	5474430	5474990	-	561	protein_coding	ureidoglycolate lyase && PF04115:Ureidoglycolate lyase	-
DUN60_RS04070	2314.47	7345.25	-1.66605	7.88e-05	0.000583772	torA	NC_999999999.1	906091	908553	+	2463	protein_coding	trimethylamine-N-oxide reductase TorA && PF01568:Molydopterin dinucleotide binding domain|PF00384:Molybdopterin oxidoreductase	-
DUN60_RS15755	508.902	148.762	1.77432	8e-05	0.000590449	-	NC_999999999.1	3488057	3489937	-	1881	protein_coding	methyl-accepting chemotaxis protein && PF02743:Cache domain|PF00672:HAMP domain|PF00015:Methyl-accepting chemotaxis protein (MCP) signalling domain	Cache_1
DUN60_RS06770	540.71	1734.34	-1.68112	8.01e-05	0.000590449	potA	NC_999999999.1	1494514	1495629	-	1116	protein_coding	spermidine/putrescine ABC transporter ATP-binding protein PotA && PF00005:ABC transporter|PF08402:TOBE domain	ABC_tran
DUN60_RS12270	64.1592	10.4304	2.61687	8.13e-05	0.000598245	-	NC_999999999.1	2779050	2779134	-	85	protein_coding	tRNA-Leu && -	-
DUN60_RS14700	1451.01	4601.18	-1.66481	8.17e-05	0.000598662	prlC	NC_999999999.1	3266151	3268193	+	2043	protein_coding	oligopeptidase A && PF01432:Peptidase family M3	Peptidase_M3
DUN60_RS12945	92.498	316.485	-1.77261	8.18e-05	0.000598662	-	NC_999999999.1	2898015	2898689	-	675	protein_coding	ribulose-phosphate 3-epimerase && PF00834:Ribulose-phosphate 3 epimerase family	-
DUN60_RS11245	174.622	575.849	-1.72038	8.21e-05	0.000598662	truB	NC_999999999.1	2569935	2570888	-	954	protein_coding	tRNA pseudouridine(55) synthase TruB && PF01509:TruB family pseudouridylate synthase (N terminal domain)|PF16198:tRNA pseudouridylate synthase B C-terminal domain|PF09157:Pseudouridine synthase II TruB, C-terminal	-
DUN60_RS08250	1031.14	3274.96	-1.66706	8.22e-05	0.000598662	nrdA	NC_999999999.1	1889767	1892049	+	2283	protein_coding	ribonucleoside-diphosphate reductase subunit alpha && PF00317:Ribonucleotide reductase, all-alpha domain|PF03477:ATP cone domain|PF02867:Ribonucleotide reductase, barrel domain	Ribonuc_red_lgC
DUN60_RS16735	105.222	22.5351	2.22187	8.59e-05	0.000624179	-	NC_999999999.1	3688604	3689509	-	906	protein_coding	alkaline phosphatase family protein && PF01663:Type I phosphodiesterase / nucleotide pyrophosphatase	-
DUN60_RS13205	6947.54	2199.47	1.65935	8.63e-05	0.000625654	aspA	NC_999999999.1	2954048	2955499	+	1452	protein_coding	aspartate ammonia-lyase && PF00206:Lyase|PF10415:Fumarase C C-terminus	-
DUN60_RS13830	60.1108	8.70116	2.78311	9.18e-05	0.000663086	-	NC_999999999.1	3083089	3085569	-	2481	protein_coding	EAL domain-containing protein && PF08495:FIST N domain|PF10442:FIST C domain|PF00563:EAL domain|PF00990:Diguanylate cyclase, GGDEF domain	EAL
DUN60_RS02735	98.8598	20.8059	2.24692	9.19e-05	0.000663086	-	NC_999999999.1	609867	611066	+	1200	protein_coding	chemotaxis protein CheW && PF01584:CheW-like domain	-
DUN60_RS13985	215.684	57.1187	1.91659	9.26e-05	0.000667215	-	NC_999999999.1	3121640	3122311	-	672	protein_coding	7-cyano-7-deazaguanine/7-aminomethyl-7-deazaguanine transporter && PF02592:Putative vitamin uptake transporter	-
DUN60_RS08655	1396.65	435.792	1.68025	9.72e-05	0.000698069	ybgF	NC_999999999.1	1979309	1980097	-	789	protein_coding	tol-pal system protein YbgF && PF13174:Tetratricopeptide repeat|PF16331:TolA binding protein trimerisation|PF13432:Tetratricopeptide repeat	-
DUN60_RS09295	419.838	122.825	1.77315	9.85e-05	0.00070588	oppB	NC_999999999.1	2136882	2137802	-	921	protein_coding	oligopeptide ABC transporter permease OppB && PF00528:Binding-protein-dependent transport system inner membrane component	BPD_transp_1
DUN60_RS13020	42.182	155.678	-1.87937	9.9e-05	0.000708145	-	NC_999999999.1	2914475	2914822	-	348	protein_coding	RidA family protein && PF01042:Endoribonuclease L-PSP	Ribonuc_L-PSP
DUN60_RS17880	266	74.41	1.83768	0.000103898	0.000741376	pulA	NC_999999999.1	3976338	3979985	-	3648	protein_coding	pullulanase-type alpha-1%2C6-glucosidase && PF02922:Carbohydrate-binding module 48 (Isoamylase N-terminal domain)|PF03714:Bacterial pullanase-associated domain|PF11852:Domain of unknown function (DUF3372)	-
DUN60_RS12440	82.0879	15.6182	2.39168	0.00010419	0.000741574	ptsN	NC_999999999.1	2809985	2810446	+	462	protein_coding	PTS IIA-like nitrogen regulatory protein PtsN && PF00359:Phosphoenolpyruvate-dependent sugar phosphotransferase system, EIIA 2	PTS_EIIA_2
DUN60_RS03535	56.0624	8.70116	2.68277	0.000104403	0.000741574	-	NC_999999999.1	789899	791014	+	1116	protein_coding	efflux RND transporter periplasmic adaptor subunit && PF16576:Barrel-sandwich domain of CusB or HlyD membrane-fusion	-
DUN60_RS09265	442.971	1398.9	-1.65859	0.000104978	0.000743954	-	NC_999999999.1	2129074	2130270	+	1197	protein_coding	acetate kinase && PF00871:Acetokinase family	-
DUN60_RS14100	87.8713	297.464	-1.75712	0.000108026	0.000763811	thiC	NC_999999999.1	3144596	3146545	-	1950	protein_coding	phosphomethylpyrimidine synthase ThiC && PF13667:ThiC-associated domain|PF01964:Radical SAM ThiC family	-
DUN60_RS22725	13269.3	4284.75	1.63081	0.000108937	0.000768498	msrB	NC_999999999.1	5135270	5136412	+	1143	protein_coding	peptide-methionine (R)-S-oxide reductase MsrB && PF01625:Peptide methionine sulfoxide reductase|PF01641:SelR domain	PMSR
sRNA00091	43.9171	160.866	-1.86868	0.000109758	0.000770397	-	NC_999999999.1	2382988	2383071	+	84	-	-	-
DUN60_RS17000	44.4954	160.866	-1.84987	0.000109758	0.000770397	-	NC_999999999.1	3756997	3757860	-	864	protein_coding	MurR/RpiR family transcriptional regulator && PF01380:SIS domain|PF01418:Helix-turn-helix domain, rpiR family	HTH_6
DUN60_RS12960	533.192	1672.09	-1.64858	0.00010995	0.000770397	aroB	NC_999999999.1	2901405	2902493	-	1089	protein_coding	3-dehydroquinate synthase && PF01761:3-dehydroquinate synthase	-
DUN60_RS04875	131.247	31.1812	2.07277	0.000110982	0.000774287	-	NC_999999999.1	1106358	1107230	+	873	protein_coding	alpha/beta hydrolase && PF00561:alpha/beta hydrolase fold	Abhydrolase_1
DUN60_RS12000	1865.68	5776.96	-1.63051	0.000111004	0.000774287	fbaA	NC_999999999.1	2734708	2735784	-	1077	protein_coding	class II fructose-bisphosphate aldolase && PF01116:Fructose-bisphosphate aldolase class-II	F_bP_aldolase
DUN60_RS15210	163.056	529.163	-1.69721	0.000111416	0.000775216	-	NC_999999999.1	3373930	3374796	-	867	protein_coding	YicC family protein && PF03755:YicC-like family, N-terminal region|PF08340:Domain of unknown function (DUF1732)	-
DUN60_RS13320	2335.87	7224.21	-1.6288	0.000111637	0.000775216	-	NC_999999999.1	2985495	2985944	+	450	protein_coding	acetyl-CoA carboxylase biotin carboxyl carrier protein && PF00364:Biotin-requiring enzyme	Biotin_lipoyl
DUN60_RS20825	374.727	1179.3	-1.65353	0.000112634	0.000780389	nrdD	NC_999999999.1	4679710	4681830	+	2121	protein_coding	anaerobic ribonucleoside-triphosphate reductase && PF03477:ATP cone domain|PF13597:Anaerobic ribonucleoside-triphosphate reductase	-
DUN60_RS12255	1743.07	555.1	1.65081	0.000116342	0.000804288	-	NC_999999999.1	2776828	2778081	-	1254	protein_coding	HD-GYP domain-containing protein && PF01966:HD domain|PF11871:Domain of unknown function (DUF3391)	HD
DUN60_RS09845	2828.04	911.293	1.63381	0.000120222	0.000829262	-	NC_999999999.1	2254830	2255030	-	201	protein_coding	hypothetical protein && -	-
DUN60_RS12415	161.899	41.5563	1.96149	0.000121634	0.000837144	lptC	NC_999999999.1	2806342	2806905	+	564	protein_coding	LPS export ABC transporter periplasmic protein LptC && PF06835:Lipopolysaccharide-assembly, LptC-related	-
DUN60_RS13600	2193.6	703.802	1.64006	0.000122112	0.000838576	-	NC_999999999.1	3044210	3044662	+	453	protein_coding	RNA-binding protein && PF00076:RNA recognition motif. (a.k.a. RRM, RBD, or RNP domain)	RRM_1
DUN60_RS06700	167.104	43.2854	1.94836	0.000123288	0.000844782	-	NC_999999999.1	1479181	1480842	+	1662	protein_coding	4Fe-4S binding protein && PF12838:4Fe-4S dicluster domain|PF00037:4Fe-4S binding domain	Fer4
DUN60_RS02540	253.855	70.9517	1.83891	0.000124607	0.000851935	-	NC_999999999.1	566918	568009	+	1092	protein_coding	flagellar basal body P-ring protein FlgI && PF02119:Flagellar P-ring protein	-
DUN60_RS06910	21723.5	7101.45	1.61307	0.000126631	0.000863875	-	NC_999999999.1	1521926	1523842	-	1917	protein_coding	ABC transporter ATP-binding protein && PF12848:ABC transporter|PF00005:ABC transporter|PF16326:ABC transporter C-terminal domain	ABC_tran
DUN60_RS17095	225.516	62.3061	1.85556	0.000127061	0.000864908	-	NC_999999999.1	3786418	3786693	-	276	protein_coding	hypothetical protein && -	-
DUN60_RS12750	675.463	2087.08	-1.62726	0.000127504	0.000866021	rplP	NC_999999999.1	2862269	2862679	-	411	protein_coding	50S ribosomal protein L16 && PF00252:Ribosomal protein L16p/L10e	-
DUN60_RS06290	778.407	243.862	1.67444	0.000134922	0.000914406	-	NC_999999999.1	1395787	1398042	+	2256	protein_coding	U32 family peptidase && PF01136:Peptidase family U32	-
DUN60_RS23990	101.751	22.5351	2.17356	0.000135438	0.000915905	-	NC_999999999.1	5416440	5417960	-	1521	protein_coding	aldehyde dehydrogenase && PF00171:Aldehyde dehydrogenase family	Aldedh
DUN60_RS04540	349.28	1085.93	-1.63594	0.000136624	0.000921916	-	NC_999999999.1	1020678	1021220	-	543	protein_coding	hypothetical protein && -	-
DUN60_RS08180	31.7716	1.78519	4.11855	0.000137915	0.0009276	-	NC_999999999.1	1872985	1874373	-	1389	protein_coding	c-type cytochrome && PF06537:Di-haem oxidoreductase, putative peroxidase	-
DUN60_RS16160	60.6891	10.4304	2.53683	0.000138064	0.0009276	manA	NC_999999999.1	3572270	3573475	-	1206	protein_coding	mannose-6-phosphate isomerase%2C class I && PF01238:Phosphomannose isomerase type I	-
DUN60_RS14410	311.11	968.353	-1.63751	0.000141471	0.000948439	-	NC_999999999.1	3207870	3209516	-	1647	protein_coding	acetolactate synthase 2 catalytic subunit && PF00205:Thiamine pyrophosphate enzyme, central domain|PF02776:Thiamine pyrophosphate enzyme, N-terminal TPP binding domain|PF02775:Thiamine pyrophosphate enzyme, C-terminal TPP binding domain	TPP_enzyme_N
sRNA00154	446947	1.35299e+06	-1.59797	0.000142552	0.000953623	-	NC_999999999.1	3337080	3337386	+	307	-	-	-
DUN60_RS00935	268.891	836.942	-1.63741	0.000149995	0.00099974	gltB	NC_999999999.1	220190	224653	-	4464	protein_coding	glutamate synthase large subunit && PF00310:Glutamine amidotransferases class-II|PF04898:Glutamate synthase central domain|PF01493:GXGXG motif|PF01645:Conserved region in glutamate synthase	GATase_2
DUN60_RS05275	143.97	36.3687	1.98444	0.00015009	0.00099974	-	NC_999999999.1	1186091	1186396	+	306	protein_coding	cytochrome c && PF13442:Cytochrome C oxidase, cbb3-type, subunit III	-
DUN60_RS11215	54.3273	8.70116	2.63753	0.000153941	0.0010232	-	NC_999999999.1	2562932	2563810	+	879	protein_coding	U32 family peptidase && PF01136:Peptidase family U32	-
DUN60_RS02520	1339.97	4053.06	-1.59667	0.000154627	0.00102424	flgE	NC_999999999.1	562824	564128	+	1305	protein_coding	flagellar hook protein FlgE && PF00460:Flagella basal body rod protein|PF07559:Flagellar basal body protein FlaE|PF06429:Flagellar basal body rod FlgEFG protein C-terminal	-
DUN60_RS12715	377.619	1160.28	-1.61898	0.000154758	0.00102424	rpsH	NC_999999999.1	2859653	2860045	-	393	protein_coding	30S ribosomal protein S8 && PF00410:Ribosomal protein S8	-
DUN60_RS15950	126.042	402.939	-1.67518	0.00016214	0.00107081	rpsR	NC_999999999.1	3517762	3517989	+	228	protein_coding	30S ribosomal protein S18 && -	-
DUN60_RS20510	9.79331	50.2021	-2.33785	0.000162828	0.00107307	-	NC_999999999.1	4621987	4622484	-	498	protein_coding	hypothetical protein && -	-
DUN60_RS14790	19.626	1.39e-17	7.51166	0.000164371	0.00107638	-	NC_999999999.1	3285594	3286355	-	762	protein_coding	TatD family hydrolase && PF01026:TatD related DNase	-
DUN60_RS06015	19.626	1.39e-17	7.51166	0.000164371	0.00107638	-	NC_999999999.1	1361020	1362150	+	1131	protein_coding	hypothetical protein && PF14284:PcfJ-like protein	-
DUN60_RS18755	20.2043	1.39e-17	7.55326	0.000164371	0.00107638	-	NC_999999999.1	4196919	4197815	-	897	protein_coding	LysR family transcriptional regulator && PF03466:LysR substrate binding domain|PF00126:Bacterial regulatory helix-turn-helix protein, lysR family	LysR_substrate
DUN60_RS18935	149.754	472.103	-1.65527	0.00017622	0.00115155	-	NC_999999999.1	4244648	4246279	-	1632	protein_coding	NAD(P)/FAD-dependent oxidoreductase && -	-
DUN60_RS02595	1462	479.02	1.60979	0.000176661	0.00115201	fliS	NC_999999999.1	580281	580691	+	411	protein_coding	flagellar export chaperone FliS && PF02561:Flagellar protein FliS	-
DUN60_RS08935	72.256	13.8889	2.37666	0.00017912	0.0011656	-	NC_999999999.1	2045440	2046573	+	1134	protein_coding	cupin domain-containing protein && PF08007:Cupin superfamily protein	Cupin_4
Novel00095	326.147	98.6177	1.72552	0.000181311	0.00117738	-	NC_999999999.1	2714970	2715173	+	204	-	-	-
DUN60_RS11995	3087.71	9190.19	-1.5735	0.000183604	0.00118978	mscS	NC_999999999.1	2733463	2734329	-	867	protein_coding	small-conductance mechanosensitive channel MscS && PF05552:Conserved TM helix|PF00924:Mechanosensitive ion channel	-
DUN60_RS22285	485.768	1464.6	-1.59179	0.000184673	0.00119422	-	NC_999999999.1	5032934	5033314	-	381	protein_coding	hypothetical protein && -	-
DUN60_RS08345	30.6149	1.78519	4.0653	0.000186219	0.00120171	-	NC_999999999.1	1911492	1911565	-	74	protein_coding	tRNA-Cys && -	-
DUN60_RS06955	3369.94	1125.7	1.5819	0.00018731	0.00120624	prc	NC_999999999.1	1538219	1540213	-	1995	protein_coding	carboxy terminal-processing peptidase && PF08180:B melanoma antigen family|PF00595:PDZ domain (Also known as DHR or GLGF)|PF03572:Peptidase family S41|PF11818:C-terminal domain of tail specific protease (DUF3340)	Peptidase_S41
DUN60_RS00775	139.922	439.25	-1.64909	0.000187761	0.00120665	rsmI	NC_999999999.1	183974	184840	+	867	protein_coding	16S rRNA (cytidine(1402)-2'-O)-methyltransferase && PF00590:Tetrapyrrole (Corrin/Porphyrin) Methylases	-
DUN60_RS00650	137.03	430.605	-1.65051	0.00018829	0.00120755	-	NC_999999999.1	156027	157283	+	1257	protein_coding	methyl-accepting chemotaxis protein && PF00015:Methyl-accepting chemotaxis protein (MCP) signalling domain	-
DUN60_RS16340	571.362	181.615	1.6535	0.000189743	0.00121435	-	NC_999999999.1	3611367	3612023	+	657	protein_coding	NAD(P)H-dependent oxidoreductase && PF00881:Nitroreductase family	Nitroreductase
DUN60_RS03340	27.1448	102.076	-1.90388	0.000190716	0.00121807	-	NC_999999999.1	746761	747792	-	1032	protein_coding	LacI family DNA-binding transcriptional regulator && PF00356:Bacterial regulatory proteins, lacI family|PF13377:Periplasmic binding protein-like domain	LacI
DUN60_RS12610	101.751	24.2644	2.06714	0.000191868	0.00122291	-	NC_999999999.1	2845986	2846423	+	438	protein_coding	YHS domain-containing protein && PF04945:YHS domain	-
DUN60_RS01710	0.538987	19.0767	-4.79993	0.000193974	0.0012338	-	NC_999999999.1	405237	406064	+	828	protein_coding	M15 family metallopeptidase && PF13539:D-alanyl-D-alanine carboxypeptidase	-
DUN60_RS08315	16.7341	70.9517	-2.07252	0.000204205	0.00129622	nspC	NC_999999999.1	1904684	1905817	-	1134	protein_coding	carboxynorspermidine decarboxylase && -	-
DUN60_RS21060	43.3387	5.24277	3.0376	0.000204856	0.0012977	-	NC_999999999.1	4728242	4730377	+	2136	protein_coding	TonB-dependent hemoglobin/transferrin/lactoferrin family receptor && PF00593:TonB dependent receptor|PF07715:TonB-dependent Receptor Plug Domain	TonB_dep_Rec
DUN60_RS12555	145.705	38.0979	1.93479	0.000209095	0.00132186	-	NC_999999999.1	2834364	2835272	+	909	protein_coding	TIGR03899 family protein && PF10987:Protein of unknown function (DUF2806)	-
Novel00117	333.087	1002.94	-1.5897	0.000212	0.0013375	-	NC_999999999.1	2857920	2859326	+	1407	-	PF00333:Ribosomal protein S5, N-terminal domain|PF03719:Ribosomal protein S5, C-terminal domain|PF00861:Ribosomal L18 of archaea, bacteria, mitoch. and chloroplast|PF00347:Ribosomal protein L6|PF00327:Ribosomal protein L30p/L7e	-
DUN60_RS21460	1355.01	449.625	1.59151	0.000214624	0.0013513	gcvH	NC_999999999.1	4821941	4822321	+	381	protein_coding	glycine cleavage system protein GcvH && PF01597:Glycine cleavage H-protein	-
DUN60_RS20650	265.421	79.5974	1.73738	0.000221741	0.00139329	-	NC_999999999.1	4647766	4649898	+	2133	protein_coding	TonB-dependent siderophore receptor && PF00593:TonB dependent receptor|PF07715:TonB-dependent Receptor Plug Domain	TonB_dep_Rec
DUN60_RS14505	46.2305	157.407	-1.76352	0.000225103	0.00141156	-	NC_999999999.1	3228632	3229762	-	1131	protein_coding	5-(carboxyamino)imidazole ribonucleotide synthase && PF02222:ATP-grasp domain	-
DUN60_RS20665	141.657	38.0979	1.89417	0.000227688	0.00142489	-	NC_999999999.1	4652221	4652781	+	561	protein_coding	MotA/TolQ/ExbB proton channel family protein && PF01618:MotA/TolQ/ExbB proton channel family	-
DUN60_RS00595	51.4356	171.24	-1.73153	0.000237607	0.00148397	folB	NC_999999999.1	144621	144980	+	360	protein_coding	dihydroneopterin aldolase && PF02152:Dihydroneopterin aldolase	-
DUN60_RS14105	8.05805	45.0146	-2.45741	0.000246499	0.00153641	crcB	NC_999999999.1	3146836	3147219	-	384	protein_coding	fluoride efflux transporter CrcB && PF02537:CrcB-like protein, Camphor Resistance (CrcB)	-
DUN60_RS17610	283.35	86.5139	1.71149	0.00024755	0.00153987	-	NC_999999999.1	3919682	3920023	-	342	protein_coding	winged helix-turn-helix transcriptional regulator && PF01022:Bacterial regulatory protein, arsR family	HTH_5
DUN60_RS09995	1102.85	3219.63	-1.54549	0.000249075	0.00154626	glnS	NC_999999999.1	2288198	2289865	-	1668	protein_coding	glutamine--tRNA ligase && PF00749:tRNA synthetases class I (E and Q), catalytic domain|PF03950:tRNA synthetases class I (E and Q), anti-codon binding domain	-
Novel00042	263.686	786.798	-1.57647	0.000250619	0.00155274	-	NC_999999999.1	440067	440207	-	141	-	-	-
Novel00089	40.447	138.387	-1.76995	0.000251613	0.00155297	-	NC_999999999.1	2595075	2595345	+	271	-	PF01521:Iron-sulphur cluster biosynthesis	-
DUN60_RS18380	29.4582	1.78519	4.01	0.000252157	0.00155297	-	NC_999999999.1	4112922	4113167	-	246	protein_coding	hypothetical protein && -	-
DUN60_RS08445	5.74427	34.6396	-2.55777	0.000252157	0.00155297	-	NC_999999999.1	1931457	1932863	-	1407	protein_coding	nodulation protein NfeD && PF01957:NfeD-like C-terminal, partner-binding	-
DUN60_RS14585	820.626	2400.04	-1.54804	0.000253277	0.00155678	ilvC	NC_999999999.1	3241081	3242565	+	1485	protein_coding	ketol-acid reductoisomerase && PF07991:Acetohydroxy acid isomeroreductase, NADPH-binding domain|PF01450:Acetohydroxy acid isomeroreductase, catalytic domain	-
DUN60_RS01805	2201.7	748.758	1.55605	0.000257284	0.00157828	-	NC_999999999.1	425083	426645	+	1563	protein_coding	aminobenzoyl-glutamate transporter && PF03806:AbgT putative transporter family	-
DUN60_RS20850	369.522	115.909	1.67263	0.000258152	0.00158048	-	NC_999999999.1	4686406	4687092	+	687	protein_coding	ATP-dependent Zn protease && PF05618:Putative ATP-dependant zinc protease	-
DUN60_RS06960	10109.3	3491.1	1.53393	0.000264606	0.00161681	proQ	NC_999999999.1	1540231	1540854	-	624	protein_coding	RNA chaperone ProQ && PF04352:ProQ/FINO family|PF17516:ProQ C-terminal domain	-
DUN60_RS12455	1061.21	356.254	1.57474	0.000266277	0.00162382	mgtE	NC_999999999.1	2811744	2813099	+	1356	protein_coding	magnesium transporter && PF00571:CBS domain|PF03448:MgtE intracellular N domain|PF01769:Divalent cation transporter	CBS
DUN60_RS07290	41.6037	143.575	-1.78249	0.000270808	0.00164821	-	NC_999999999.1	1647616	1648986	+	1371	protein_coding	sodium:alanine symporter family protein && PF01235:Sodium:alanine symporter family	-
DUN60_RS07100	50.8573	169.511	-1.73316	0.000274549	0.00166771	queC	NC_999999999.1	1602856	1603551	-	696	protein_coding	7-cyano-7-deazaguanine synthase QueC && PF06508:Queuosine biosynthesis protein QueC	-
DUN60_RS10175	182.141	546.454	-1.58403	0.000281476	0.00170645	-	NC_999999999.1	2327450	2328583	-	1134	protein_coding	flagellin && PF00669:Bacterial flagellin N-terminal helical region|PF07196:Flagellin hook IN motif|PF00700:Bacterial flagellin C-terminal helical region	-
DUN60_RS04990	119.102	31.1812	1.93284	0.000283699	0.00171657	-	NC_999999999.1	1127945	1129756	+	1812	protein_coding	Cys/Met metabolism pyridoxal-phosphate-dependent enzyme && PF01053:Cys/Met metabolism PLP-dependent enzyme	Cys_Met_Meta_PP
DUN60_RS14970	919.522	309.568	1.57063	0.00029039	0.00175364	gspL	NC_999999999.1	3326984	3328231	+	1248	protein_coding	type II secretion system protein GspL && PF12693:GspL periplasmic domain|PF05134:Type II secretion system (T2SS), protein L	-
DUN60_RS01875	517.577	169.511	1.61038	0.000294387	0.00177432	recB	NC_999999999.1	446827	450516	+	3690	protein_coding	exodeoxyribonuclease V subunit beta && PF13361:UvrD-like helicase C-terminal domain|PF12705:PD-(D/E)XK nuclease superfamily|PF00580:UvrD/REP helicase N-terminal domain	UvrD-helicase
DUN60_RS20690	35.8201	3.51378	3.33401	0.000300744	0.00180563	-	NC_999999999.1	4655902	4656531	+	630	protein_coding	peptidase && PF16357:Putative PepSY_TM-like	-
DUN60_RS14590	35.8201	3.51378	3.33401	0.000300744	0.00180563	-	NC_999999999.1	3242848	3243099	-	252	protein_coding	accessory factor UbiK family protein && -	-
DUN60_RS11225	27.1448	98.6177	-1.85418	0.000307784	0.00184433	-	NC_999999999.1	2565322	2565729	-	408	protein_coding	MarR family transcriptional regulator && PF01047:MarR family	MarR
DUN60_RS03715	209.901	62.3061	1.7521	0.000311968	0.0018658	-	NC_999999999.1	828574	829965	+	1392	protein_coding	hypothetical protein && -	-
DUN60_RS06890	973.885	330.317	1.5599	0.000314463	0.0018771	-	NC_999999999.1	1517370	1519022	+	1653	protein_coding	Lon protease family protein && PF05362:Lon protease (S16) C-terminal proteolytic domain|PF13654:AAA domain	-
sRNA00193	115.053	29.452	1.96518	0.000315719	0.00188098	-	NC_999999999.1	5064176	5064286	-	111	-	-	-
Novel00125	204.118	60.5769	1.75239	0.000316928	0.00188457	-	NC_999999999.1	2873359	2873559	+	201	-	PF08348:YheO-like PAS domain	-
DUN60_RS00670	21.3611	83.0556	-1.95014	0.000323062	0.00191737	nudF	NC_999999999.1	163606	164235	+	630	protein_coding	ADP-ribose diphosphatase && PF00293:NUDIX domain	NUDIX
DUN60_RS02040	70.521	221.384	-1.64779	0.000324802	0.00192402	lipB	NC_999999999.1	484111	484770	-	660	protein_coding	lipoyl(octanoyl) transferase LipB && PF03099:Biotin/lipoate A/B protein ligase family	BPL_LipA_LipB
DUN60_RS18640	518.155	171.24	1.59736	0.000329382	0.00194743	-	NC_999999999.1	4174241	4174702	+	462	protein_coding	TetR/AcrR family transcriptional regulator && -	-
DUN60_RS08280	38.1335	129.742	-1.76157	0.000335773	0.00198144	dmsB	NC_999999999.1	1897469	1898089	+	621	protein_coding	dimethylsulfoxide reductase subunit B && PF13247:4Fe-4S dicluster domain	-
DUN60_RS24260	725.778	245.592	1.56327	0.000347373	0.00204601	-	NC_999999999.1	5473096	5474415	-	1320	protein_coding	urate hydroxylase PuuD && PF06181:Urate oxidase N-terminal	-
DUN60_RS18890	1502.49	520.518	1.52934	0.000348077	0.00204627	dbpA	NC_999999999.1	4234920	4236299	+	1380	protein_coding	ATP-dependent RNA helicase DbpA && PF00270:DEAD/DEAH box helicase|PF03880:DbpA RNA binding domain|PF00271:Helicase conserved C-terminal domain	DEAD
DUN60_RS11145	3307.48	9338.89	-1.49746	0.00036049	0.00211524	deoC	NC_999999999.1	2548020	2548796	-	777	protein_coding	deoxyribose-phosphate aldolase && PF01791:DeoC/LacD family aldolase	-
DUN60_RS12285	3088.87	1085.93	1.50815	0.000361593	0.00211771	lptF	NC_999999999.1	2780944	2782044	-	1101	protein_coding	LPS export ABC transporter permease LptF && PF03739:Predicted permease YjgP/YjgQ family	-
DUN60_RS10455	1022.47	2898.02	-1.50284	0.000365199	0.0021348	tsf	NC_999999999.1	2381674	2382519	-	846	protein_coding	elongation factor Ts && PF00889:Elongation factor TS	-
DUN60_RS07050	152.645	43.2854	1.81792	0.00037622	0.00219509	-	NC_999999999.1	1561919	1562248	+	330	protein_coding	TusE/DsrC/DsvC family sulfur relay protein && PF04358:DsrC like protein	-
DUN60_RS18175	426.199	1217.34	-1.5137	0.000383407	0.00223282	malK	NC_999999999.1	4059176	4060288	-	1113	protein_coding	maltose/maltodextrin ABC transporter ATP-binding protein MalK && PF00005:ABC transporter|PF08402:TOBE domain	ABC_tran
DUN60_RS04830	34.6634	3.51378	3.28685	0.000391938	0.00227823	-	NC_999999999.1	1095209	1096015	+	807	protein_coding	outer membrane lipoprotein-sorting protein && PF17131:Outer membrane lipoprotein-sorting protein	-
DUN60_RS02030	486.347	1378.15	-1.5023	0.000409308	0.00237475	-	NC_999999999.1	481599	482960	+	1362	protein_coding	sodium-dependent transporter && PF00209:Sodium:neurotransmitter symporter family	SNF
DUN60_RS21940	436.031	145.304	1.58535	0.000412672	0.0023898	-	NC_999999999.1	4962895	4963890	-	996	protein_coding	peptidase M19 && PF01244:Membrane dipeptidase (Peptidase family M19)	-
Novel00096	619.943	211.01	1.55483	0.000421837	0.00243833	-	NC_999999999.1	2715934	2716192	+	259	-	-	-
DUN60_RS01660	364.317	1035.79	-1.50696	0.000422632	0.00243838	guaA	NC_999999999.1	391354	392907	+	1554	protein_coding	glutamine-hydrolyzing GMP synthase && PF00958:GMP synthase C terminal domain|PF02540:NAD synthase|PF00117:Glutamine amidotransferase class-I	GATase
DUN60_RS22315	1989.45	703.802	1.49913	0.000427039	0.00245924	-	NC_999999999.1	5043744	5044199	+	456	protein_coding	methylglyoxal synthase && PF02142:MGS-like domain	-
DUN60_RS06820	20.7827	77.8683	-1.89648	0.000436041	0.00250643	-	NC_999999999.1	1504956	1505435	-	480	protein_coding	nitrogen fixation protein FixH && PF05751:FixH	-
DUN60_RS11555	1024.2	2858.25	-1.48046	0.000443459	0.00254436	aceF	NC_999999999.1	2649726	2651603	-	1878	protein_coding	pyruvate dehydrogenase complex dihydrolipoyllysine-residue acetyltransferase && PF00198:2-oxoacid dehydrogenases acyltransferase (catalytic domain)|PF00364:Biotin-requiring enzyme|PF02817:e3 binding domain	Biotin_lipoyl
DUN60_RS07025	1780.09	4934.89	-1.47097	0.000464158	0.0026582	-	NC_999999999.1	1556611	1557639	+	1029	protein_coding	amino acid ABC transporter substrate-binding protein && PF00497:Bacterial extracellular solute-binding proteins, family 3	-
DUN60_RS14070	367.209	1034.06	-1.49315	0.000472356	0.00270017	-	NC_999999999.1	3138498	3140288	+	1791	protein_coding	aminopeptidase P family protein && PF01321:Creatinase/Prolidase N-terminal domain|PF00557:Metallopeptidase family M24|PF16189:Creatinase/Prolidase N-terminal domain|PF16188:C-terminal region of peptidase_M24	Peptidase_M24
DUN60_RS01185	215.684	67.4935	1.67601	0.000487384	0.00278095	fkpB	NC_999999999.1	285724	286155	+	432	protein_coding	FKBP-type peptidyl-prolyl cis-trans isomerase && PF00254:FKBP-type peptidyl-prolyl cis-trans isomerase	FKBP_C
DUN60_RS15235	334.822	942.417	-1.49242	0.000495987	0.00282485	coaBC	NC_999999999.1	3378570	3379811	-	1242	protein_coding	bifunctional phosphopantothenoylcysteine decarboxylase/phosphopantothenate--cysteine ligase CoaBC && PF02441:Flavoprotein|PF04127:DNA / pantothenate metabolism flavoprotein	DFP
Novel00199	704.958	245.592	1.52129	0.000497914	0.00283063	-	NC_999999999.1	3940431	3941764	+	1334	-	PF01261:Xylose isomerase-like TIM barrel|PF09339:IclR helix-turn-helix domain|PF01614:Bacterial transcriptional regulator	-
DUN60_RS00520	40.447	133.2	-1.71485	0.00050255	0.00285177	ilvN	NC_999999999.1	126660	127154	+	495	protein_coding	acetolactate synthase small subunit && PF13710:ACT domain|PF10369:Small subunit of acetolactate synthase	-
DUN60_RS06030	47.9655	8.70116	2.45836	0.000506343	0.00286804	-	NC_999999999.1	1363453	1363953	-	501	protein_coding	hypothetical protein && -	-
DUN60_RS15295	176.936	506.685	-1.51683	0.000518703	0.0029327	-	NC_999999999.1	3388128	3389318	+	1191	protein_coding	UDP-N-acetylglucosamine 4%2C6-dehydratase && PF02719:Polysaccharide biosynthesis protein	-
DUN60_RS00860	4537.02	12425.3	-1.45343	0.000523731	0.00295575	secA	NC_999999999.1	202719	205445	+	2727	protein_coding	preprotein translocase subunit SecA && PF07516:SecA Wing and Scaffold domain|PF02810:SEC-C motif|PF01043:SecA preprotein cross-linking domain|PF07517:SecA DEAD-like domain	SEC-C
DUN60_RS02550	881.93	311.297	1.50238	0.000528035	0.00297463	flgK	NC_999999999.1	569178	571058	+	1881	protein_coding	flagellar hook-associated protein FlgK && PF06429:Flagellar basal body rod FlgEFG protein C-terminal	-
DUN60_RS11360	461.478	1281.32	-1.4729	0.000530862	0.00298514	erpA	NC_999999999.1	2594995	2595336	-	342	protein_coding	iron-sulfur cluster insertion protein ErpA && PF01521:Iron-sulphur cluster biosynthesis	-
DUN60_RS07830	89.6063	22.5351	1.99046	0.000549775	0.00308282	hutC	NC_999999999.1	1787453	1788166	+	714	protein_coding	histidine utilization repressor && PF00392:Bacterial regulatory proteins, gntR family|PF07702:UTRA domain	UTRA
DUN60_RS10735	403.644	1122.24	-1.47478	0.000550219	0.00308282	pomA	NC_999999999.1	2451174	2451938	-	765	protein_coding	flagellar motor protein PomA && PF01618:MotA/TolQ/ExbB proton channel family	-
DUN60_RS13405	2337.03	6371.77	-1.44694	0.000563586	0.00315202	rpoC	NC_999999999.1	3001997	3006199	-	4203	protein_coding	DNA-directed RNA polymerase subunit beta' && PF05000:RNA polymerase Rpb1, domain 4|PF00623:RNA polymerase Rpb1, domain 2|PF04997:RNA polymerase Rpb1, domain 1|PF04983:RNA polymerase Rpb1, domain 3|PF04998:RNA polymerase Rpb1, domain 5	-
Novel00129	354.486	983.915	-1.47229	0.000569656	0.00317631	-	NC_999999999.1	2985587	2985902	-	316	-	PF00364:Biotin-requiring enzyme	-
DUN60_RS08255	194.864	551.642	-1.50032	0.000569975	0.00317631	nrdB	NC_999999999.1	1892151	1893284	+	1134	protein_coding	ribonucleotide-diphosphate reductase subunit beta && PF00268:Ribonucleotide reductase, small chain	-
DUN60_RS13895	109.27	29.452	1.89087	0.000573135	0.00317808	-	NC_999999999.1	3099308	3100489	+	1182	protein_coding	heme biosynthesis protein HemY && PF07219:HemY protein N-terminus	HemY_N
sRNA00174	17.3125	1.39e-17	7.33214	0.000575412	0.00317808	-	NC_999999999.1	4149632	4149684	+	53	-	-	-
DUN60_RS06505	16.7341	1.39e-17	7.28354	0.000575412	0.00317808	-	NC_999999999.1	1431713	1432498	-	786	protein_coding	acyltransferase && PF00132:Bacterial transferase hexapeptide (six repeats)	Hexapep
sRNA00003	17.3125	1.39e-17	7.33214	0.000575412	0.00317808	-	NC_999999999.1	90111	90315	-	205	-	-	-
DUN60_RS02085	16.7341	1.39e-17	7.28354	0.000575412	0.00317808	-	NC_999999999.1	492506	493147	-	642	protein_coding	luciferase && PF04390:Lipopolysaccharide-assembly	-
DUN60_RS08390	981.982	2680.16	-1.44836	0.000585841	0.00322993	rluB	NC_999999999.1	1920452	1921480	-	1029	protein_coding	23S rRNA pseudouridine(2605) synthase RluB && PF00849:RNA pseudouridylate synthase|PF01479:S4 domain	S4
DUN60_RS12745	14.4205	58.8478	-2.01552	0.000588514	0.00323318	rpmC	NC_999999999.1	2862078	2862269	-	192	protein_coding	50S ribosomal protein L29 && -	-
DUN60_RS08910	53.1706	10.4304	2.34651	0.000588514	0.00323318	-	NC_999999999.1	2040134	2041099	-	966	protein_coding	porin && PF13609:Gram-negative porin	-
DUN60_RS01475	279.302	776.424	-1.47437	0.000599412	0.00328724	suhB	NC_999999999.1	354405	355208	-	804	protein_coding	inositol-1-monophosphatase && PF00459:Inositol monophosphatase family	-
DUN60_RS14765	200.648	64.0352	1.64764	0.000609845	0.00333855	-	NC_999999999.1	3281372	3281977	+	606	protein_coding	SCP2 domain-containing protein && PF02036:SCP-2 sterol transfer family	-
DUN60_RS18770	2712.37	994.29	1.44782	0.000612894	0.00334934	-	NC_999999999.1	4200231	4200848	-	618	protein_coding	glutaredoxin && PF00462:Glutaredoxin	-
DUN60_RS09245	197.756	62.3061	1.66618	0.000619983	0.00338212	dusC	NC_999999999.1	2124251	2125207	+	957	protein_coding	tRNA dihydrouridine(16) synthase DusC && PF01207:Dihydrouridine synthase (Dus)	Dus
DUN60_RS18840	224.938	72.6809	1.62982	0.000622857	0.00339184	-	NC_999999999.1	4214690	4215001	+	312	protein_coding	hypothetical protein && -	-
DUN60_RS11250	190.816	536.08	-1.48931	0.000625278	0.00339906	rbfA	NC_999999999.1	2570888	2571301	-	414	protein_coding	30S ribosome-binding factor RbfA && PF02033:Ribosome-binding factor A	-
DUN60_RS10925	5.16581	31.1812	-2.55532	0.000636793	0.0034556	ygjK	NC_999999999.1	2494524	2496935	+	2412	protein_coding	alpha-glucosidase && PF01204:Trehalase	-
DUN60_RS02545	172.309	53.6604	1.68293	0.000644245	0.00348994	flgJ	NC_999999999.1	568020	568955	+	936	protein_coding	flagellar assembly peptidoglycan hydrolase FlgJ && PF10135:Rod binding protein|PF01832:Mannosyl-glycoprotein endo-beta-N-acetylglucosaminidase	-
sRNA00084	135.295	39.8271	1.764	0.000647163	0.00349964	-	NC_999999999.1	2304929	2305021	+	93	-	-	-
DUN60_RS11015	2037.45	747.029	1.44754	0.000651629	0.00351766	-	NC_999999999.1	2520905	2522356	-	1452	protein_coding	CpaF family protein && PF00437:Type II/IV secretion system protein	-
DUN60_RS06815	82.6662	20.8059	1.98925	0.000657824	0.00354494	cadA	NC_999999999.1	1502578	1504950	-	2373	protein_coding	cadmium-translocating P-type ATPase && PF00122:E1-E2 ATPase|PF00702:haloacid dehalogenase-like hydrolase|PF12156:Putative metal-binding domain of cation transport ATPase|PF00403:Heavy-metal-associated domain	E1-E2_ATPase
DUN60_RS24075	38.1335	5.24277	2.85367	0.000660415	0.00354535	-	NC_999999999.1	5437325	5438653	-	1329	protein_coding	anaerobic C4-dicarboxylate transporter && PF03605:Anaerobic c4-dicarboxylate membrane transporter	-
DUN60_RS10730	6.32273	34.6396	-2.42268	0.000660977	0.00354535	-	NC_999999999.1	2450214	2451161	-	948	protein_coding	flagellar motor protein MotB && PF00691:OmpA family|PF13677:Membrane MotB of proton-channel complex MotA/MotB	-
DUN60_RS15955	619.364	1682.47	-1.44143	0.000661326	0.00354535	rplI	NC_999999999.1	3518028	3518480	+	453	protein_coding	50S ribosomal protein L9 && PF03948:Ribosomal protein L9, C-terminal domain|PF01281:Ribosomal protein L9, N-terminal domain	-
DUN60_RS03525	35.2418	5.24277	2.74034	0.000668181	0.00357592	-	NC_999999999.1	788088	788999	+	912	protein_coding	LysR family transcriptional regulator && PF00126:Bacterial regulatory helix-turn-helix protein, lysR family|PF03466:LysR substrate binding domain	LysR_substrate
DUN60_RS22770	32.9284	3.51378	3.21309	0.0006696	0.00357735	gbpA	NC_999999999.1	5145784	5147250	+	1467	protein_coding	N-acetylglucosamine-binding protein GbpA && PF03067:Lytic polysaccharide mono-oxygenase, cellulose-degrading	-
DUN60_RS02715	807.902	290.548	1.47542	0.000674493	0.0035973	-	NC_999999999.1	605031	605762	+	732	protein_coding	protein phosphatase CheZ && PF04344:Chemotaxis phosphatase, CheZ	-
DUN60_RS16125	880.773	2368.92	-1.42718	0.000717132	0.00381814	-	NC_999999999.1	3564681	3565829	+	1149	protein_coding	PLP-dependent aminotransferase family protein && PF00155:Aminotransferase class I and II	Aminotran_1_2
DUN60_RS14925	608.376	217.926	1.48115	0.000720418	0.00382907	gspC	NC_999999999.1	3317971	3318867	+	897	protein_coding	type II secretion system protein GspC && PF11356:Type II secretion system protein C	-
DUN60_RS09805	197.756	64.0352	1.62672	0.00072364	0.00383962	minE	NC_999999999.1	2246538	2246801	+	264	protein_coding	cell division topological specificity factor MinE && -	-
DUN60_RS10195	831.614	300.923	1.46654	0.000729331	0.00386321	-	NC_999999999.1	2331697	2332047	+	351	protein_coding	DUF2956 domain-containing protein && PF11169:Protein of unknown function (DUF2956)	-
DUN60_RS09260	1670.2	4459.39	-1.41671	0.000738182	0.00390343	-	NC_999999999.1	2128277	2128729	-	453	protein_coding	DUF412 domain-containing protein && PF04217:Protein of unknown function, DUF412	-
Novel00196	391.499	136.658	1.51845	0.000743011	0.00391585	-	NC_999999999.1	3506271	3506621	-	351	-	-	-
DUN60_RS08375	458.586	1238.09	-1.43246	0.000743053	0.00391585	yeiP	NC_999999999.1	1918757	1919326	+	570	protein_coding	elongation factor P-like protein YeiP && PF08207:Elongation factor P (EF-P) KOW-like domain|PF01132:Elongation factor P (EF-P) OB domain|PF09285:Elongation factor P, C-terminal	-
DUN60_RS14330	493.865	1333.19	-1.43233	0.000747533	0.00393279	-	NC_999999999.1	3192164	3192553	+	390	protein_coding	F0F1 ATP synthase subunit I && PF03899:ATP synthase I chain	-
DUN60_RS19900	415.211	1120.51	-1.4318	0.000773227	0.00406108	-	NC_999999999.1	4484634	4484888	-	255	protein_coding	membrane protein && -	-
DUN60_RS15010	1260.74	3351.04	-1.41019	0.000792405	0.00415477	-	NC_999999999.1	3333868	3334341	+	474	protein_coding	hypothetical protein && -	-
DUN60_RS20910	22.5178	1.78519	3.6246	0.000829981	0.00434445	-	NC_999999999.1	4699428	4699796	+	369	protein_coding	late competence development ComFB family protein && PF10719:Late competence development protein ComFB	-
DUN60_RS11765	3047.8	8036.89	-1.39881	0.000837721	0.00437758	recA	NC_999999999.1	2687499	2688539	-	1041	protein_coding	recombinase RecA && PF00154:recA bacterial DNA recombination protein	-
DUN60_RS02860	81.5095	20.8059	1.96896	0.000847048	0.00441888	-	NC_999999999.1	637765	638493	+	729	protein_coding	response regulator transcription factor && PF00486:Transcriptional regulatory protein, C terminal|PF00072:Response regulator receiver domain	Response_reg
Novel00215	0.538987	15.6182	-4.51223	0.00085757	0.00446627	-	NC_999999999.1	5309727	5310803	+	1077	-	-	-
DUN60_RS00700	31.1933	3.51378	3.13535	0.000877744	0.00456326	degS	NC_999999999.1	170681	171745	-	1065	protein_coding	outer membrane-stress sensor serine endopeptidase DegS && PF13180:PDZ domain|PF13365:Trypsin-like peptidase domain	-
DUN60_RS12775	118.523	332.046	-1.48467	0.000879133	0.00456326	rplW	NC_999999999.1	2864888	2865190	-	303	protein_coding	50S ribosomal protein L23 && PF00276:Ribosomal protein L23	-
DUN60_RS19770	28.3015	3.51378	2.99568	0.000883969	0.0045807	-	NC_999999999.1	4456544	4457155	-	612	protein_coding	LysE family translocator && PF01810:LysE type translocator	-
DUN60_RS11265	215.684	586.223	-1.44168	0.000886622	0.00458679	rimP	NC_999999999.1	2575672	2576127	-	456	protein_coding	ribosome maturation factor RimP && PF17384:RimP C-terminal SH3 domain|PF02576:RimP N-terminal domain	-
DUN60_RS16010	58.9541	13.8889	2.08378	0.00088988	0.00459599	-	NC_999999999.1	3530125	3532485	-	2361	protein_coding	ATP-binding protein && PF13654:AAA domain|PF05362:Lon protease (S16) C-terminal proteolytic domain	-
sRNA00185	94.233	266.341	-1.49702	0.00089254	0.00460207	-	NC_999999999.1	4707896	4708030	-	135	-	PF03701:Uncharacterised protein family (UPF0181)	-
DUN60_RS14075	66.4726	195.448	-1.55317	0.000896554	0.0046151	thiH	NC_999999999.1	3140424	3141551	-	1128	protein_coding	2-iminoacetate synthase ThiH && PF04055:Radical SAM superfamily|PF06968:Biotin and Thiamin Synthesis associated domain	Radical_SAM
DUN60_RS20605	132.982	368.357	-1.4685	0.000900112	0.00462574	-	NC_999999999.1	4637243	4639801	+	2559	protein_coding	nitrite reductase large subunit && PF03460:Nitrite/Sulfite reductase ferredoxin-like half domain|PF01077:Nitrite and sulphite reductase 4Fe-4S domain|PF07992:Pyridine nucleotide-disulphide oxidoreductase|PF04324:BFD-like [2Fe-2S] binding domain	Pyr_redox_2
DUN60_RS13630	2195.91	831.755	1.4006	0.000936804	0.00480223	fabR	NC_999999999.1	3050034	3050675	-	642	protein_coding	HTH-type transcriptional repressor FabR && PF00440:Bacterial regulatory proteins, tetR family	TetR_N
DUN60_RS03065	285.085	98.6177	1.53149	0.000937548	0.00480223	deoD	NC_999999999.1	700309	701016	+	708	protein_coding	purine-nucleoside phosphorylase && PF01048:Phosphorylase superfamily	-
DUN60_RS11790	111.583	32.9104	1.76115	0.000940937	0.00481164	-	NC_999999999.1	2694030	2694656	-	627	protein_coding	protein-L-isoaspartate(D-aspartate) O-methyltransferase && PF01135:Protein-L-isoaspartate(D-aspartate) O-methyltransferase (PCMT)	-
DUN60_RS01650	179.827	58.8478	1.61149	0.000959705	0.00489954	xseA	NC_999999999.1	388072	389418	-	1347	protein_coding	exodeoxyribonuclease VII large subunit && PF13742:OB-fold nucleic acid binding domain|PF02601:Exonuclease VII, large subunit	-
DUN60_RS07825	121.993	337.234	-1.46545	0.000970526	0.00494665	-	NC_999999999.1	1786528	1787271	-	744	protein_coding	sporulation protein && PF07070:SpoOM protein	-
DUN60_RS02970	1992.34	5192.53	-1.38188	0.000977637	0.00497473	lon	NC_999999999.1	677047	679398	+	2352	protein_coding	endopeptidase La && PF00004:ATPase family associated with various cellular activities (AAA)|PF02190:ATP-dependent protease La (LON) substrate-binding domain|PF05362:Lon protease (S16) C-terminal proteolytic domain	AAA
DUN60_RS23815	216.263	581.036	-1.425	0.000980526	0.00498127	-	NC_999999999.1	5377873	5378811	+	939	protein_coding	LysR family transcriptional regulator && PF00126:Bacterial regulatory helix-turn-helix protein, lysR family|PF03466:LysR substrate binding domain	LysR_substrate
DUN60_RS18780	39.2903	6.97193	2.48898	0.00101927	0.00516869	-	NC_999999999.1	4201961	4202959	-	999	protein_coding	porin && PF13609:Gram-negative porin	-
DUN60_RS02435	191.972	64.0352	1.58393	0.00102075	0.00516869	-	NC_999999999.1	549566	550336	-	771	protein_coding	1-acyl-sn-glycerol-3-phosphate acyltransferase && PF01553:Acyltransferase	Acyltransferase
DUN60_RS17100	239.975	83.0556	1.53074	0.00108702	0.00549527	-	NC_999999999.1	3786913	3788232	-	1320	protein_coding	HAMP domain-containing protein && PF02518:Histidine kinase-, DNA gyrase B-, and HSP90-like ATPase|PF00672:HAMP domain|PF00512:His Kinase A (phospho-acceptor) domain	HATPase_c
Novel00049	102.33	281.903	-1.46018	0.00109286	0.00551583	-	NC_999999999.1	674401	674659	-	259	-	PF05698:Bacterial trigger factor protein (TF) C-terminus	-
DUN60_RS22950	54.9057	12.1597	2.17245	0.00110661	0.00557616	-	NC_999999999.1	5185139	5186632	-	1494	protein_coding	PLP-dependent aminotransferase family protein && PF00155:Aminotransferase class I and II|PF00392:Bacterial regulatory proteins, gntR family	Aminotran_1_2
DUN60_RS18860	123.15	38.0979	1.69241	0.00113504	0.00571015	-	NC_999999999.1	4228558	4229883	+	1326	protein_coding	HlyD family type I secretion periplasmic adaptor subunit && PF13533:Biotin-lipoyl like|PF13437:HlyD family secretion protein	-
DUN60_RS20175	44.4954	8.70116	2.35036	0.00114297	0.00574073	-	NC_999999999.1	4538879	4541101	+	2223	protein_coding	alpha/beta fold hydrolase && PF12697:Alpha/beta hydrolase family	-
DUN60_RS11490	537.24	1395.44	-1.37674	0.00115507	0.00579216	dksA	NC_999999999.1	2636339	2636785	+	447	protein_coding	RNA polymerase-binding protein DksA && PF01258:Prokaryotic dksA/traR C4-type zinc finger	zf-dskA_traR
DUN60_RS04835	21.9395	1.78519	3.58731	0.0011736	0.00587558	-	NC_999999999.1	1096025	1097257	+	1233	protein_coding	hypothetical protein && -	-
DUN60_RS11820	5205	13324.5	-1.35607	0.00117681	0.00588214	eno	NC_999999999.1	2698423	2699721	-	1299	protein_coding	phosphopyruvate hydratase && PF03952:Enolase, N-terminal domain|PF00113:Enolase, C-terminal TIM barrel domain	-
DUN60_RS22630	62.4242	179.886	-1.52395	0.001185	0.00591356	-	NC_999999999.1	5112683	5114122	+	1440	protein_coding	MFS transporter && PF00854:POT family	-
DUN60_RS16910	66.4726	190.26	-1.51437	0.00120443	0.0060009	-	NC_999999999.1	3737188	3737892	+	705	protein_coding	1-pyrroline-5-carboxylate dehydrogenase && -	-
DUN60_RS08355	2397.75	930.313	1.36591	0.00121464	0.00604207	uvrC	NC_999999999.1	1912436	1914268	-	1833	protein_coding	excinuclease ABC subunit UvrC && PF01541:GIY-YIG catalytic domain|PF14520:Helix-hairpin-helix domain|PF02151:UvrB/uvrC motif|PF08459:UvrC Helix-hairpin-helix N-terminal	GIY-YIG
DUN60_RS18520	57.7974	13.8889	2.05527	0.00123927	0.00615473	-	NC_999999999.1	4148439	4149422	-	984	protein_coding	AAA domain-containing protein && PF07728:AAA domain (dynein-related subfamily)|PF12556:Cobaltochelatase CobS subunit N terminal	AAA_5
DUN60_RS17895	223.781	77.8683	1.523	0.00126465	0.00627072	-	NC_999999999.1	3981750	3982190	+	441	protein_coding	Lrp/AsnC family transcriptional regulator && PF13412:Winged helix-turn-helix DNA-binding|PF01037:Lrp/AsnC ligand binding domain	AsnC_trans_reg
DUN60_RS06995	216.263	74.41	1.53922	0.00128731	0.00637292	-	NC_999999999.1	1550222	1551577	+	1356	protein_coding	hypothetical protein && -	-
DUN60_RS20085	589.869	1516.48	-1.36195	0.00129251	0.00638848	-	NC_999999999.1	4521151	4521393	-	243	protein_coding	hypothetical protein && -	-
DUN60_RS02255	282.193	100.347	1.49172	0.00129492	0.0063902	hemA	NC_999999999.1	512667	513926	+	1260	protein_coding	glutamyl-tRNA reductase && PF05201:Glutamyl-tRNAGlu reductase, N-terminal domain|PF00745:Glutamyl-tRNAGlu reductase, dimerisation domain|PF01488:Shikimate / quinate 5-dehydrogenase	-
DUN60_RS13050	418.681	1079.02	-1.36536	0.00133886	0.00659652	argE	NC_999999999.1	2920927	2922063	+	1137	protein_coding	acetylornithine deacetylase && PF01546:Peptidase family M20/M25/M40|PF07687:Peptidase dimerisation domain	Peptidase_M20
DUN60_RS08320	90.763	249.05	-1.45424	0.00134678	0.00662504	-	NC_999999999.1	1906029	1907279	-	1251	protein_coding	saccharopine dehydrogenase family protein && PF03435:Saccharopine dehydrogenase NADP binding domain|PF16653:Saccharopine dehydrogenase C-terminal domain	Saccharop_dh
DUN60_RS15375	137.03	364.899	-1.41168	0.00136707	0.0067053	cysE	NC_999999999.1	3405917	3406738	-	822	protein_coding	serine O-acetyltransferase && PF00132:Bacterial transferase hexapeptide (six repeats)|PF06426:Serine acetyltransferase, N-terminal	Hexapep
DUN60_RS06075	14.9989	1.39e-17	7.12707	0.00136958	0.0067053	-	NC_999999999.1	1371392	1371793	-	402	protein_coding	YkgJ family cysteine cluster protein && PF03692:Putative zinc- or iron-chelating domain	-
DUN60_RS14900	14.9989	1.39e-17	7.12707	0.00136958	0.0067053	-	NC_999999999.1	3311288	3312223	+	936	protein_coding	GNAT family N-acetyltransferase && PF13673:Acetyltransferase (GNAT) domain|PF09500:Putative thioesterase (yiiD_Cterm)	-
DUN60_RS13640	196.599	67.4935	1.54244	0.00137292	0.00671109	sthA	NC_999999999.1	3051003	3052403	+	1401	protein_coding	Si-specific NAD(P)(+) transhydrogenase && PF07992:Pyridine nucleotide-disulphide oxidoreductase|PF02852:Pyridine nucleotide-disulphide oxidoreductase, dimerisation domain	Pyr_redox_2
DUN60_RS13865	90.1847	25.9936	1.7942	0.00138674	0.00676801	-	NC_999999999.1	3092945	3093157	-	213	protein_coding	lipoprotein && -	-
DUN60_RS11365	67.6293	190.26	-1.48954	0.00139946	0.00680186	hemL	NC_999999999.1	2595633	2596928	+	1296	protein_coding	glutamate-1-semialdehyde 2%2C1-aminomutase && PF00202:Aminotransferase class-III	Aminotran_3
DUN60_RS10180	914.895	2322.23	-1.34364	0.00139989	0.00680186	-	NC_999999999.1	2328881	2330014	-	1134	protein_coding	flagellin && PF00700:Bacterial flagellin C-terminal helical region|PF07196:Flagellin hook IN motif|PF00669:Bacterial flagellin N-terminal helical region	-
DUN60_RS17790	15.5773	57.1187	-1.8623	0.00140025	0.00680186	-	NC_999999999.1	3951687	3953138	+	1452	protein_coding	catalase && PF00199:Catalase|PF06628:Catalase-related immune-responsive	Catalase
DUN60_RS08850	745.442	285.361	1.38534	0.00140787	0.00682815	-	NC_999999999.1	2028085	2028330	+	246	protein_coding	YciN family protein && -	-
DUN60_RS00785	381.089	976.999	-1.35775	0.00143498	0.00694879	rsmH	NC_999999999.1	185702	186652	+	951	protein_coding	16S rRNA (cytosine(1402)-N(4))-methyltransferase RsmH && PF01795:MraW methylase family	-
DUN60_RS08450	67.0509	186.802	-1.47545	0.00143895	0.0069571	-	NC_999999999.1	1933334	1934593	+	1260	protein_coding	dicarboxylate/amino acid:cation symporter && PF00375:Sodium:dicarboxylate symporter family	SDF
DUN60_RS09665	688.186	1748.17	-1.34472	0.00144118	0.0069571	purF	NC_999999999.1	2215627	2217141	-	1515	protein_coding	amidophosphoribosyltransferase && PF13522:Glutamine amidotransferase domain	-
DUN60_RS23970	78.0395	214.468	-1.45614	0.00149714	0.00721602	fghA	NC_999999999.1	5413447	5414286	+	840	protein_coding	S-formylglutathione hydrolase && PF00756:Putative esterase	-
DUN60_RS09940	1194.81	466.916	1.35557	0.00150137	0.0072252	sdhC	NC_999999999.1	2278711	2279103	-	393	protein_coding	succinate dehydrogenase cytochrome b556 subunit && PF01127:Succinate dehydrogenase/Fumarate reductase transmembrane subunit	-
DUN60_RS02955	4201.01	10530.2	-1.32569	0.00150889	0.00725017	tig	NC_999999999.1	673522	674820	+	1299	protein_coding	trigger factor && PF05697:Bacterial trigger factor protein (TF)|PF00254:FKBP-type peptidyl-prolyl cis-trans isomerase|PF05698:Bacterial trigger factor protein (TF) C-terminus	FKBP_C
Novel00048	194.864	506.685	-1.37769	0.00151274	0.0072574	-	NC_999999999.1	673588	674110	-	523	-	PF05697:Bacterial trigger factor protein (TF)	-
DUN60_RS12705	100.595	271.528	-1.43073	0.00154553	0.00740327	rplR	NC_999999999.1	2858746	2859099	-	354	protein_coding	50S ribosomal protein L18 && PF00861:Ribosomal L18 of archaea, bacteria, mitoch. and chloroplast	-
DUN60_RS10610	211.636	74.41	1.50804	0.00157746	0.00754461	metN	NC_999999999.1	2411963	2412997	+	1035	protein_coding	methionine ABC transporter ATP-binding protein MetN && PF09383:NIL domain|PF00005:ABC transporter	ABC_tran
DUN60_RS18575	6.32273	31.1812	-2.27118	0.00159155	0.00758858	-	NC_999999999.1	4162182	4163108	-	927	protein_coding	M14 family metallocarboxypeptidase && PF04952:Succinylglutamate desuccinylase / Aspartoacylase family	-
DUN60_RS00490	27.1448	3.51378	2.93579	0.00159155	0.00758858	-	NC_999999999.1	116076	119183	+	3108	protein_coding	efflux RND transporter permease subunit && PF00873:AcrB/AcrD/AcrF family	ACR_tran
DUN60_RS01240	283.928	103.805	1.4517	0.00160764	0.00764257	-	NC_999999999.1	298345	299355	-	1011	protein_coding	M23 family metallopeptidase && PF01551:Peptidase family M23	Peptidase_M23
DUN60_RS24570	987.187	2474.39	-1.3255	0.0016078	0.00764257	-	NC_999999999.1	3216588	3216755	-	168	protein_coding	hypothetical protein && -	-
Novel00020	300.7	110.722	1.44144	0.0016345	0.00775762	-	NC_999999999.1	175076	175327	-	252	-	PF03969:AFG1-like ATPase	-
DUN60_RS03280	109.848	292.277	-1.41017	0.00163827	0.00776366	-	NC_999999999.1	735544	737097	+	1554	protein_coding	glutamate synthase && PF09360:Iron-binding zinc finger CDGSH type|PF01645:Conserved region in glutamate synthase	-
DUN60_RS18570	464.948	176.428	1.39804	0.00164291	0.00777375	-	NC_999999999.1	4160386	4161993	+	1608	protein_coding	BCCT family transporter && PF02028:BCCT, betaine/carnitine/choline family transporter	-
DUN60_RS00015	31.1933	96.8886	-1.62912	0.00164604	0.00777673	-	NC_999999999.1	1732	2151	-	420	protein_coding	YjbQ family protein && PF01894:Uncharacterised protein family UPF0047	-
DUN60_RS08705	1164.16	2906.67	-1.31992	0.00166013	0.00783137	cydA	NC_999999999.1	1986545	1988131	-	1587	protein_coding	cytochrome ubiquinol oxidase subunit I && PF01654:Cytochrome bd terminal oxidase subunit I	-
DUN60_RS10165	331.352	838.671	-1.3392	0.00169404	0.00797919	ptsI	NC_999999999.1	2324528	2326252	+	1725	protein_coding	phosphoenolpyruvate-protein phosphotransferase PtsI && PF00391:PEP-utilising enzyme, mobile domain|PF02896:PEP-utilising enzyme, TIM barrel domain|PF05524:PEP-utilising enzyme, N-terminal	-
DUN60_RS16140	274.675	100.347	1.45278	0.00170711	0.00802859	-	NC_999999999.1	3567083	3568072	+	990	protein_coding	rhodanese-related sulfurtransferase && PF00581:Rhodanese-like domain	Rhodanese
DUN60_RS01010	137.609	359.712	-1.38495	0.00172616	0.00810589	nfo	NC_999999999.1	245889	246800	+	912	protein_coding	deoxyribonuclease IV && PF01261:Xylose isomerase-like TIM barrel	-
DUN60_RS21925	87.8713	25.9936	1.75677	0.00173574	0.00812949	-	NC_999999999.1	4958352	4959089	-	738	protein_coding	DUF3726 domain-containing protein && PF12525:Protein of unknown function (DUF3726)	-
sRNA00144	148.019	50.2021	1.55993	0.00173642	0.00812949	-	NC_999999999.1	3191973	3192153	+	181	-	-	-
DUN60_RS11330	84.9796	228.301	-1.4236	0.00178046	0.00832314	-	NC_999999999.1	2586467	2587312	-	846	protein_coding	magnesium transporter && PF01769:Divalent cation transporter	-
DUN60_RS18870	159.585	55.3895	1.52665	0.0017874	0.00833863	-	NC_999999999.1	4231231	4231869	+	639	protein_coding	OmpA family protein && PF00691:OmpA family	-
DUN60_RS20160	379.354	143.575	1.4018	0.00178915	0.00833863	dcuC	NC_999999999.1	4535502	4536869	-	1368	protein_coding	anaerobic C4-dicarboxylate transporter DcuC && PF03606:C4-dicarboxylate anaerobic carrier	-
DUN60_RS03705	70.521	19.0767	1.88529	0.00181063	0.00842607	-	NC_999999999.1	825468	827459	-	1992	protein_coding	methyl-accepting chemotaxis protein && PF00015:Methyl-accepting chemotaxis protein (MCP) signalling domain	-
Novel00058	711.898	278.444	1.35432	0.00181873	0.00845109	-	NC_999999999.1	1521935	1522226	+	292	-	PF16326:ABC transporter C-terminal domain	-
sRNA00004	104.643	32.9104	1.66863	0.00183382	0.00850847	-	NC_999999999.1	141685	141800	-	116	-	-	-
DUN60_RS09975	728.092	285.361	1.35138	0.00185356	0.00858723	-	NC_999999999.1	2285930	2286148	+	219	protein_coding	DUF2788 domain-containing protein && -	-
DUN60_RS14295	8.05805	36.3687	-2.15012	0.00185899	0.00859956	mioC	NC_999999999.1	3186835	3187269	+	435	protein_coding	FMN-binding protein MioC && PF00258:Flavodoxin	-
DUN60_RS06715	516.998	200.635	1.36564	0.00193404	0.00893342	-	NC_999999999.1	1481808	1484663	+	2856	protein_coding	formate dehydrogenase subunit alpha && PF01568:Molydopterin dinucleotide binding domain|PF00384:Molybdopterin oxidoreductase|PF04879:Molybdopterin oxidoreductase Fe4S4 domain	-
DUN60_RS12830	523.939	204.093	1.36022	0.00194835	0.00898617	-	NC_999999999.1	2872951	2873676	-	726	protein_coding	transcriptional regulator && PF13309:HTH domain|PF08348:YheO-like PAS domain	-
DUN60_RS00510	129.512	43.2854	1.58106	0.00196458	0.00904756	-	NC_999999999.1	122632	124440	+	1809	protein_coding	long-chain fatty acid--CoA ligase && PF00501:AMP-binding enzyme	AMP-binding
DUN60_RS13885	383.402	147.033	1.38279	0.00197085	0.00906301	-	NC_999999999.1	3097334	3098062	+	729	protein_coding	uroporphyrinogen-III synthase && PF02602:Uroporphyrinogen-III synthase HemD	HEM4
DUN60_RS13370	131.825	340.692	-1.36847	0.00197381	0.00906318	-	NC_999999999.1	2995289	2996440	+	1152	protein_coding	HlyC/CorC family transporter && PF00571:CBS domain|PF01595:Domain of unknown function DUF21	CBS
Novel00098	108.692	34.6396	1.64955	0.00200747	0.0092041	-	NC_999999999.1	2759806	2760112	-	307	-	-	-
DUN60_RS09400	168.261	58.8478	1.51565	0.00201368	0.00920904	-	NC_999999999.1	2157751	2158632	-	882	protein_coding	OmpA family protein && PF00691:OmpA family	-
DUN60_RS13685	392.656	150.491	1.38365	0.00201448	0.00920904	fliL	NC_999999999.1	3060427	3060834	+	408	protein_coding	flagellar basal body-associated protein FliL && PF03748:Flagellar basal body-associated protein FliL	-
DUN60_RS10410	365.474	140.116	1.38321	0.00202235	0.00923144	lpxD	NC_999999999.1	2371788	2372819	-	1032	protein_coding	UDP-3-O-(3-hydroxymyristoyl)glucosamine N-acyltransferase && PF04613:UDP-3-O-[3-hydroxymyristoyl] glucosamine N-acyltransferase, LpxD|PF00132:Bacterial transferase hexapeptide (six repeats)	Hexapep
Novel00188	267.156	669.22	-1.32412	0.00204803	0.00932242	-	NC_999999999.1	3264482	3264882	+	401	-	PF07992:Pyridine nucleotide-disulphide oxidoreductase	-
DUN60_RS14200	3916.47	1597.74	1.29353	0.0020488	0.00932242	-	NC_999999999.1	3164609	3164863	-	255	protein_coding	hypothetical protein && -	-
DUN60_RS10705	57.7974	159.137	-1.45802	0.00205129	0.00932242	rlmM	NC_999999999.1	2444745	2445836	-	1092	protein_coding	23S rRNA (cytidine(2498)-2'-O)-methyltransferase RlmM && -	-
DUN60_RS04245	693.392	274.986	1.33436	0.0020704	0.00939549	-	NC_999999999.1	944950	945576	+	627	protein_coding	LysE family translocator && PF01810:LysE type translocator	-
DUN60_RS22390	395.548	982.186	-1.31169	0.00207983	0.00942453	yjjG	NC_999999999.1	5060028	5060702	-	675	protein_coding	pyrimidine 5'-nucleotidase && PF13419:Haloacid dehalogenase-like hydrolase	-
DUN60_RS12575	226.094	83.0556	1.44484	0.00209062	0.00945959	cysD	NC_999999999.1	2839322	2840230	-	909	protein_coding	sulfate adenylyltransferase subunit CysD && PF01507:Phosphoadenosine phosphosulfate reductase family	-
DUN60_RS13335	205.853	518.789	-1.33266	0.00210645	0.00951737	dusB	NC_999999999.1	2988520	2989488	+	969	protein_coding	tRNA dihydrouridine synthase DusB && PF01207:Dihydrouridine synthase (Dus)	Dus
DUN60_RS18815	172.309	60.5769	1.50818	0.00212718	0.00959547	-	NC_999999999.1	4209538	4211142	+	1605	protein_coding	mechanosensitive ion channel family protein && PF00924:Mechanosensitive ion channel	-
DUN60_RS03000	13.8421	1.39e-17	7.01245	0.00213372	0.00959547	-	NC_999999999.1	683684	685027	-	1344	protein_coding	deoxyguanosinetriphosphate triphosphohydrolase family protein && PF13286:Phosphohydrolase-associated domain|PF01966:HD domain	HD
DUN60_RS02685	1.69475	17.3474	-3.23862	0.00213372	0.00959547	flhB	NC_999999999.1	597814	598944	+	1131	protein_coding	flagellar biosynthesis protein FlhB && PF01312:FlhB HrpN YscU SpaS Family	-
DUN60_RS00475	591.026	1452.5	-1.29694	0.00213611	0.00959547	leuA	NC_999999999.1	111967	113514	-	1548	protein_coding	2-isopropylmalate synthase && PF08502:LeuA allosteric (dimerisation) domain|PF00682:HMGL-like	HMGL-like
DUN60_RS13135	346.389	855.962	-1.30464	0.00220011	0.00986871	glpX	NC_999999999.1	2942281	2943288	+	1008	protein_coding	class II fructose-bisphosphatase && PF03320:Bacterial fructose-1,6-bisphosphatase, glpX-encoded	-
DUN60_RS00570	309.375	766.049	-1.3075	0.00221319	0.00991304	-	NC_999999999.1	140858	141301	-	444	protein_coding	GatB/YqeY domain-containing protein && PF09424:Yqey-like protein	-
DUN60_RS10185	171.731	434.063	-1.33671	0.00223364	0.00999023	-	NC_999999999.1	2330137	2331060	-	924	protein_coding	Dyp-type peroxidase && PF04261:Dyp-type peroxidase family	-
DUN60_RS08805	137.609	351.066	-1.34986	0.00228395	0.0101712	purR	NC_999999999.1	2016779	2017783	+	1005	protein_coding	HTH-type transcriptional repressor PurR && PF00356:Bacterial regulatory proteins, lacI family|PF13377:Periplasmic binding protein-like domain	LacI
DUN60_RS14995	479.407	1174.12	-1.29188	0.00228529	0.0101712	nfuA	NC_999999999.1	3331416	3332000	-	585	protein_coding	Fe-S biogenesis protein NfuA && PF01106:NifU-like domain|PF01521:Iron-sulphur cluster biosynthesis	-
DUN60_RS14025	82.6662	217.926	-1.39627	0.00228568	0.0101712	tpx	NC_999999999.1	3130148	3130645	+	498	protein_coding	thiol peroxidase && PF08534:Redoxin	-
DUN60_RS11380	87.8713	27.7228	1.66403	0.0022891	0.0101712	-	NC_999999999.1	2599707	2603096	+	3390	protein_coding	response regulator && PF00512:His Kinase A (phospho-acceptor) domain|PF00672:HAMP domain|PF02518:Histidine kinase-, DNA gyrase B-, and HSP90-like ATPase|PF00072:Response regulator receiver domain	Response_reg
DUN60_RS15720	596.231	1455.96	-1.28772	0.00229048	0.0101712	efp	NC_999999999.1	3481177	3481743	+	567	protein_coding	elongation factor P && PF01132:Elongation factor P (EF-P) OB domain|PF09285:Elongation factor P, C-terminal|PF08207:Elongation factor P (EF-P) KOW-like domain	-
DUN60_RS02185	2.85182	20.8059	-2.79751	0.00236482	0.0104863	-	NC_999999999.1	506608	506692	-	85	protein_coding	tRNA-Leu && -	-
DUN60_RS09250	19.626	1.78519	3.42768	0.00237037	0.0104959	-	NC_999999999.1	2125249	2126715	-	1467	protein_coding	GGDEF domain-containing protein && PF00990:Diguanylate cyclase, GGDEF domain	GGDEF
DUN60_RS19425	55.484	152.22	-1.45272	0.00237436	0.0104986	tkt	NC_999999999.1	4365842	4367833	-	1992	protein_coding	transketolase && PF00456:Transketolase, thiamine diphosphate binding domain|PF02779:Transketolase, pyrimidine binding domain|PF02780:Transketolase, C-terminal domain	-
DUN60_RS02360	13.8421	48.4729	-1.79443	0.00238425	0.0105273	-	NC_999999999.1	535367	536590	-	1224	protein_coding	beta-ketoacyl-ACP synthase && PF02801:Beta-ketoacyl synthase, C-terminal domain|PF00109:Beta-ketoacyl synthase, N-terminal domain	ketoacyl-synt
DUN60_RS07960	19.0476	64.0352	-1.73937	0.00241313	0.0106397	-	NC_999999999.1	1820412	1821083	+	672	protein_coding	type 1 glutamine amidotransferase domain-containing protein && PF01965:DJ-1/PfpI family	DJ-1_PfpI
DUN60_RS03950	2689.24	1113.6	1.27198	0.00249256	0.0109744	-	NC_999999999.1	882195	882605	-	411	protein_coding	H-NS histone family protein && PF00816:H-NS histone family	-
DUN60_RS08525	86.1363	223.113	-1.37098	0.00254804	0.0112006	-	NC_999999999.1	1948024	1948704	-	681	protein_coding	hypothetical protein && -	-
sRNA00007	193.129	70.9517	1.44473	0.00255118	0.0112006	-	NC_999999999.1	173842	174047	-	206	-	-	-
DUN60_RS21455	479.407	190.26	1.33334	0.0025593	0.0112204	-	NC_999999999.1	4820597	4821889	+	1293	protein_coding	serine hydroxymethyltransferase && PF00464:Serine hydroxymethyltransferase	SHMT
DUN60_RS12365	717.682	290.548	1.30462	0.00259549	0.0113631	murA	NC_999999999.1	2798950	2800215	-	1266	protein_coding	UDP-N-acetylglucosamine 1-carboxyvinyltransferase && PF00275:EPSP synthase (3-phosphoshikimate 1-carboxyvinyltransferase)	EPSP_synthase
DUN60_RS08220	66.4726	176.428	-1.4055	0.00261369	0.0114266	nrfB	NC_999999999.1	1881716	1882300	-	585	protein_coding	cytochrome c nitrite reductase pentaheme subunit && PF14522:Cytochrome c7 and related cytochrome c	-
DUN60_RS23265	12.6853	45.0146	-1.81228	0.00261795	0.0114291	-	NC_999999999.1	5259253	5260611	-	1359	protein_coding	Na+/H+ antiporter NhaC family protein && PF03553:Na+/H+ antiporter family	-
DUN60_RS11880	617.051	249.05	1.30901	0.00263161	0.0114492	lepB	NC_999999999.1	2713180	2714076	-	897	protein_coding	signal peptidase I && PF10502:Signal peptidase, peptidase S26|PF00717:Peptidase S24-like	Peptidase_S24
DUN60_RS12595	430.826	171.24	1.33116	0.00263682	0.0114492	-	NC_999999999.1	2843526	2844659	+	1134	protein_coding	D-alanine--D-alanine ligase && -	-
DUN60_RS01820	137.03	344.15	-1.32723	0.00263779	0.0114492	mltF	NC_999999999.1	429371	430939	-	1569	protein_coding	membrane-bound lytic murein transglycosylase MltF && PF01464:Transglycosylase SLT domain|PF00497:Bacterial extracellular solute-binding proteins, family 3	-
DUN60_RS20700	45.0738	10.4304	2.10888	0.00264123	0.0114492	-	NC_999999999.1	4657248	4658084	+	837	protein_coding	DUF4198 domain-containing protein && PF10670:Domain of unknown function (DUF4198)	-
DUN60_RS24005	45.6521	10.4304	2.12722	0.00264123	0.0114492	-	NC_999999999.1	5422087	5424201	+	2115	protein_coding	methyl-accepting chemotaxis protein && PF00015:Methyl-accepting chemotaxis protein (MCP) signalling domain	-
DUN60_RS17950	101.173	257.695	-1.34705	0.00264929	0.0114492	rsgA	NC_999999999.1	3996774	3997838	-	1065	protein_coding	ribosome small subunit-dependent GTPase A && PF03193:RsgA GTPase	-
DUN60_RS04180	1426.72	3413.29	-1.25833	0.00265039	0.0114492	-	NC_999999999.1	931600	933033	+	1434	protein_coding	sodium-dependent transporter && PF00209:Sodium:neurotransmitter symporter family	SNF
Novel00155	506.588	202.364	1.32393	0.00265205	0.0114492	-	NC_999999999.1	3044042	3044502	-	461	-	PF00076:RNA recognition motif. (a.k.a. RRM, RBD, or RNP domain)	-
DUN60_RS11630	342.919	833.484	-1.28076	0.00266917	0.0115071	rimM	NC_999999999.1	2664937	2665491	-	555	protein_coding	ribosome maturation factor RimM && PF01782:RimM N-terminal domain|PF05239:PRC-barrel domain	RimM
DUN60_RS14315	732.718	299.194	1.29223	0.00275687	0.0118687	rsmG	NC_999999999.1	3189647	3190279	+	633	protein_coding	16S rRNA (guanine(527)-N(7))-methyltransferase RsmG && PF02527:rRNA small subunit methyltransferase G	-
DUN60_RS18160	2826.3	6703.76	-1.24599	0.00283663	0.0121952	-	NC_999999999.1	4055189	4056145	-	957	protein_coding	MoxR family ATPase && PF07726:ATPase family associated with various cellular activities (AAA)	-
DUN60_RS08565	1215.63	503.227	1.27246	0.00284146	0.012199	-	NC_999999999.1	1957794	1958531	+	738	protein_coding	dienelactone hydrolase && PF01738:Dienelactone hydrolase family	-
DUN60_RS19015	290.868	705.531	-1.27773	0.00284982	0.0122179	-	NC_999999999.1	4266650	4267843	+	1194	protein_coding	acetate/propionate family kinase && PF00871:Acetokinase family	-
DUN60_RS04080	2167.57	5142.38	-1.24627	0.00285373	0.0122179	-	NC_999999999.1	910401	911306	+	906	protein_coding	manganese-dependent inorganic pyrophosphatase && PF01368:DHH family|PF02833:DHHA2 domain	-
DUN60_RS20735	223.781	84.7848	1.4003	0.0028714	0.0122766	-	NC_999999999.1	4662757	4662987	-	231	protein_coding	DUF2986 domain-containing protein && -	-
DUN60_RS02825	73.4127	191.989	-1.38445	0.00287965	0.012295	fadJ	NC_999999999.1	626870	629116	+	2247	protein_coding	fatty acid oxidation complex subunit alpha FadJ && PF00725:3-hydroxyacyl-CoA dehydrogenase, C-terminal domain|PF02737:3-hydroxyacyl-CoA dehydrogenase, NAD binding domain|PF00378:Enoyl-CoA hydratase/isomerase	3HCDH_N
DUN60_RS18560	24.8313	3.51378	2.808	0.00288962	0.0123206	-	NC_999999999.1	4158170	4159090	+	921	protein_coding	hypothetical protein && PF08269:Cache domain	Cache_2
DUN60_RS05580	47.3872	12.1597	1.9606	0.00289507	0.0123269	metA	NC_999999999.1	1248474	1249415	-	942	protein_coding	homoserine O-succinyltransferase && PF04204:Homoserine O-succinyltransferase	-
DUN60_RS14170	691.078	1646.16	-1.25192	0.00296817	0.0126083	fadB	NC_999999999.1	3158121	3160292	+	2172	protein_coding	fatty acid oxidation complex subunit alpha FadB && PF02737:3-hydroxyacyl-CoA dehydrogenase, NAD binding domain|PF00378:Enoyl-CoA hydratase/isomerase|PF00725:3-hydroxyacyl-CoA dehydrogenase, C-terminal domain	3HCDH_N
DUN60_RS03735	227.829	86.5139	1.39704	0.00296944	0.0126083	-	NC_999999999.1	832194	832733	+	540	protein_coding	alpha/beta hydrolase && PF05728:Uncharacterised protein family (UPF0227)	-
DUN60_RS08360	4011.32	9466.85	-1.23876	0.00297334	0.0126083	uvrY	NC_999999999.1	1914284	1914928	-	645	protein_coding	UvrY/SirA/GacA family response regulator transcription factor && PF00072:Response regulator receiver domain|PF00196:Bacterial regulatory proteins, luxR family	Response_reg
DUN60_RS01970	167.682	413.314	-1.30044	0.00299753	0.0126935	-	NC_999999999.1	469155	470399	+	1245	protein_coding	NADH:ubiquinone reductase (Na(+)-transporting) subunit B && PF03116:NQR2, RnfD, RnfE family	-
DUN60_RS14235	3239.81	7642.65	-1.23811	0.00300164	0.0126936	gyrB	NC_999999999.1	3173942	3176359	-	2418	protein_coding	DNA topoisomerase (ATP-hydrolyzing) subunit B && PF00986:DNA gyrase B subunit, carboxyl terminus|PF01751:Toprim domain|PF02518:Histidine kinase-, DNA gyrase B-, and HSP90-like ATPase|PF00204:DNA gyrase B	DNA_gyraseB
DUN60_RS12655	2158.9	907.835	1.24981	0.0030141	0.0127289	rplQ	NC_999999999.1	2853110	2853490	-	381	protein_coding	50S ribosomal protein L17 && PF01196:Ribosomal protein L17	-
DUN60_RS12355	462.635	1106.68	-1.25791	0.00301881	0.0127315	-	NC_999999999.1	2797561	2797950	+	390	protein_coding	RidA family protein && PF01042:Endoribonuclease L-PSP	Ribonuc_L-PSP
sRNA00106	217.998	83.0556	1.39226	0.00304717	0.0128337	-	NC_999999999.1	2680627	2680724	+	98	-	-	-
DUN60_RS22620	29.4582	5.24277	2.4829	0.00312822	0.0131416	-	NC_999999999.1	5109619	5110497	-	879	protein_coding	YdcF family protein && PF02698:DUF218 domain	-
DUN60_RS20255	743.129	1760.28	-1.24388	0.00312875	0.0131416	ylqF	NC_999999999.1	4563124	4564068	-	945	protein_coding	ribosome biogenesis GTPase YlqF && PF01926:50S ribosome-binding GTPase	-
DUN60_RS07415	477.672	193.719	1.30213	0.00313612	0.0131548	-	NC_999999999.1	1668984	1670339	-	1356	protein_coding	cyclic nucleotide-binding domain-containing protein && PF00027:Cyclic nucleotide-binding domain|PF02518:Histidine kinase-, DNA gyrase B-, and HSP90-like ATPase	HATPase_c
DUN60_RS11625	393.813	940.688	-1.25575	0.00314796	0.0131866	trmD	NC_999999999.1	2664170	2664910	-	741	protein_coding	tRNA (guanosine(37)-N1)-methyltransferase TrmD && PF01746:tRNA (Guanine-1)-methyltransferase	-
DUN60_RS11960	289.133	693.427	-1.26139	0.00319017	0.0133454	ssrS	NC_999999999.1	2727683	2727865	+	183	protein_coding	6S RNA && -	-
DUN60_RS19745	111.583	38.0979	1.55029	0.003216	0.0134216	-	NC_999999999.1	4453153	4454316	+	1164	protein_coding	threonine/serine exporter family protein && PF06738:Putative threonine/serine exporter|PF12821:Threonine/Serine exporter, ThrE	-
sRNA00151	34.6634	6.97193	2.30893	0.00321704	0.0134216	-	NC_999999999.1	3296817	3296973	+	157	-	-	-
DUN60_RS20130	114.475	285.361	-1.31618	0.0032357	0.0134814	-	NC_999999999.1	4528785	4529246	-	462	protein_coding	nitrate reductase cytochrome c-type subunit && PF03892:Nitrate reductase cytochrome c-type subunit (NapB)	-
DUN60_RS08985	89.028	224.842	-1.33455	0.00324689	0.0135099	-	NC_999999999.1	2061206	2062747	+	1542	protein_coding	DUF3360 family protein && PF11840:Protein of unknown function (DUF3360)	-
DUN60_RS09180	221.468	536.08	-1.27454	0.00326122	0.0135513	rne	NC_999999999.1	2105859	2109029	+	3171	protein_coding	ribonuclease E && PF10150:Ribonuclease E/G family|PF00575:S1 RNA binding domain	S1
DUN60_RS16740	863.423	359.712	1.26327	0.00326805	0.0135615	-	NC_999999999.1	3689571	3690674	-	1104	protein_coding	ABC transporter substrate-binding protein && PF13343:Bacterial extracellular solute-binding protein	-
DUN60_RS21405	281.615	110.722	1.34689	0.00327667	0.0135792	-	NC_999999999.1	4808921	4810225	+	1305	protein_coding	inosine/guanosine kinase && PF00294:pfkB family carbohydrate kinase	PfkB
DUN60_RS04670	619.943	255.966	1.27625	0.00332607	0.0137383	-	NC_999999999.1	1054043	1055296	-	1254	protein_coding	septum formation initiator && PF03222:Tryptophan/tyrosine permease family	-
DUN60_RS22670	13.2637	1.39e-17	6.95154	0.00334606	0.0137383	-	NC_999999999.1	5121675	5122577	-	903	protein_coding	multidrug transporter && -	-
DUN60_RS09595	13.2637	1.39e-17	6.95154	0.00334606	0.0137383	-	NC_999999999.1	2201130	2202089	+	960	protein_coding	hypothetical protein && PF04187:Haem-binding uptake, Tiki superfamily, ChaN	-
DUN60_RS00590	12.6853	1.39e-17	6.88794	0.00334606	0.0137383	plsY	NC_999999999.1	143886	144482	-	597	protein_coding	glycerol-3-phosphate 1-O-acyltransferase PlsY && PF02660:Glycerol-3-phosphate acyltransferase	-
DUN60_RS11410	13.2637	1.39e-17	6.95154	0.00334606	0.0137383	-	NC_999999999.1	2609840	2611561	+	1722	protein_coding	glycoside hydrolase family 9 protein && PF00759:Glycosyl hydrolase family 9|PF02927:Cellulase N-terminal ig-like domain	-
DUN60_RS16510	13.2637	1.39e-17	6.95154	0.00334606	0.0137383	-	NC_999999999.1	3643446	3643910	-	465	protein_coding	hypothetical protein && -	-
DUN60_RS04700	12.6853	1.39e-17	6.88794	0.00334606	0.0137383	-	NC_999999999.1	1062383	1062568	+	186	protein_coding	hypothetical protein && -	-
DUN60_RS12760	546.494	1286.51	-1.23486	0.00349799	0.0143432	rplV	NC_999999999.1	2863408	2863740	-	333	protein_coding	50S ribosomal protein L22 && PF00237:Ribosomal protein L22p/L17e	-
DUN60_RS11680	48.5439	129.742	-1.41452	0.00352505	0.014435	-	NC_999999999.1	2676179	2677132	-	954	protein_coding	NADP-dependent oxidoreductase && PF13602:Zinc-binding dehydrogenase|PF08240:Alcohol dehydrogenase GroES-like domain	ADH_N
DUN60_RS18620	476.515	195.448	1.28582	0.00355453	0.0145366	-	NC_999999999.1	4171099	4172205	+	1107	protein_coding	acyltransferase && PF01553:Acyltransferase	Acyltransferase
DUN60_RS05295	905.063	380.461	1.25032	0.00359242	0.0146722	-	NC_999999999.1	1188835	1189611	-	777	protein_coding	RelA/SpoT domain-containing protein && -	-
DUN60_RS09800	219.154	523.976	-1.25674	0.00360844	0.0147126	minD	NC_999999999.1	2245719	2246531	+	813	protein_coding	septum site-determining protein MinD && PF13614:AAA domain	-
DUN60_RS19210	555.169	230.03	1.27118	0.0036118	0.0147126	-	NC_999999999.1	4315808	4316059	+	252	protein_coding	DUF2999 family protein && -	-
DUN60_RS05210	126.62	45.0146	1.49208	0.00361858	0.0147209	-	NC_999999999.1	1173175	1174356	-	1182	protein_coding	quorum-sensing autoinducer synthase && PF00155:Aminotransferase class I and II	Aminotran_1_2
sRNA00027	191.394	72.6809	1.397	0.00364673	0.014816	-	NC_999999999.1	495994	496180	+	187	-	-	-
DUN60_RS12700	433.718	1020.23	-1.23365	0.00367444	0.0149091	rpsE	NC_999999999.1	2858231	2858731	-	501	protein_coding	30S ribosomal protein S5 && PF03719:Ribosomal protein S5, C-terminal domain|PF00333:Ribosomal protein S5, N-terminal domain	-
DUN60_RS13100	356.799	145.304	1.29614	0.00373434	0.0151324	cytR	NC_999999999.1	2936094	2937098	+	1005	protein_coding	DNA-binding transcriptional regulator CytR && PF13377:Periplasmic binding protein-like domain|PF00356:Bacterial regulatory proteins, lacI family	LacI
Novel00018	315.737	745.3	-1.23853	0.0037438	0.0151509	-	NC_999999999.1	94793	95510	-	718	-	PF00829:Ribosomal prokaryotic L21 protein|PF01016:Ribosomal L27 protein	-
DUN60_RS11835	3884.66	1677.28	1.21168	0.00380637	0.0153841	relA	NC_999999999.1	2702685	2704910	-	2226	protein_coding	GTP diphosphokinase && PF13291:ACT domain|PF04607:Region found in RelA / SpoT proteins|PF13328:HD domain|PF02824:TGS domain	-
DUN60_RS06235	24.2529	3.51378	2.7742	0.00390492	0.0157619	-	NC_999999999.1	1388520	1388852	-	333	protein_coding	zinc chelation protein SecC && PF02810:SEC-C motif	SEC-C
DUN60_RS03725	6858.47	2977.56	1.20376	0.00393078	0.0158456	lpoB	NC_999999999.1	830435	831025	+	591	protein_coding	penicillin-binding protein activator LpoB && PF13036:Peptidoglycan-synthase activator LpoB	-
DUN60_RS16830	3515.1	8080.11	-1.20076	0.00396568	0.0159536	-	NC_999999999.1	3711042	3712259	+	1218	protein_coding	ParA family protein && PF13614:AAA domain	-
DUN60_RS17555	339.449	797.173	-1.23117	0.00396785	0.0159536	glpK	NC_999999999.1	3892067	3893590	-	1524	protein_coding	glycerol kinase GlpK && PF02782:FGGY family of carbohydrate kinases, C-terminal domain|PF00370:FGGY family of carbohydrate kinases, N-terminal domain	FGGY_N
DUN60_RS22955	38.7119	8.70116	2.15019	0.00398079	0.015985	-	NC_999999999.1	5186723	5187382	+	660	protein_coding	pyridoxamine 5'-phosphate oxidase family protein && PF12900:Pyridoxamine 5'-phosphate oxidase	-
sRNA00002	133.56	323.401	-1.27449	0.00398843	0.015995	-	NC_999999999.1	48219	48296	-	78	-	PF00436:Single-strand binding protein family	-
DUN60_RS12590	311.11	126.283	1.30087	0.0040031	0.016033	-	NC_999999999.1	2842942	2843529	+	588	protein_coding	DedA family protein && PF09335:SNARE associated Golgi protein	-
DUN60_RS21945	1219.68	2808.11	-1.20295	0.00405742	0.01618	-	NC_999999999.1	4964149	4965609	-	1461	protein_coding	aldehyde dehydrogenase family protein && PF00171:Aldehyde dehydrogenase family	Aldedh
DUN60_RS17840	33.5067	6.97193	2.26018	0.00406065	0.01618	-	NC_999999999.1	3963501	3964829	+	1329	protein_coding	maltoporin && PF02264:LamB porin	-
DUN60_RS05785	34.0851	6.97193	2.28476	0.00406065	0.01618	cpaB	NC_999999999.1	1304549	1305373	+	825	protein_coding	Flp pilus assembly protein CpaB && PF16976:Flp pilus assembly protein RcpC/CpaB	-
DUN60_RS23715	34.0851	6.97193	2.28476	0.00406065	0.01618	-	NC_999999999.1	5352714	5354687	-	1974	protein_coding	HAMP domain-containing protein && PF02518:Histidine kinase-, DNA gyrase B-, and HSP90-like ATPase	HATPase_c
Novel00070	136.452	50.2021	1.44266	0.00407278	0.0162076	-	NC_999999999.1	2278643	2278872	+	230	-	PF01127:Succinate dehydrogenase/Fumarate reductase transmembrane subunit	-
DUN60_RS19385	0.538987	12.1597	-4.15251	0.00417417	0.0165686	-	NC_999999999.1	4355335	4356225	-	891	protein_coding	LysR family transcriptional regulator && PF00126:Bacterial regulatory helix-turn-helix protein, lysR family|PF03466:LysR substrate binding domain	LysR_substrate
DUN60_RS00585	1.39e-17	12.1597	-6.81652	0.00417417	0.0165686	-	NC_999999999.1	142978	143793	+	816	protein_coding	alpha/beta hydrolase && PF12697:Alpha/beta hydrolase family	-
DUN60_RS20170	1779.51	771.236	1.20626	0.00424286	0.0168197	-	NC_999999999.1	4537802	4538521	-	720	protein_coding	transcriptional regulator && PF00486:Transcriptional regulatory protein, C terminal	Trans_reg_C
DUN60_RS08150	727.513	309.568	1.23278	0.00430164	0.017031	-	NC_999999999.1	1866644	1867444	+	801	protein_coding	DUF2982 domain-containing protein && PF11201:Protein of unknown function (DUF2982)	-
DUN60_RS04015	175.201	415.043	-1.24323	0.00431306	0.0170354	-	NC_999999999.1	895527	896021	-	495	protein_coding	peptidyl-prolyl cis-trans isomerase && PF00160:Cyclophilin type peptidyl-prolyl cis-trans isomerase/CLD	Pro_isomerase
DUN60_RS07255	58.9541	17.3474	1.7641	0.00431373	0.0170354	-	NC_999999999.1	1639736	1640710	+	975	protein_coding	biotin/lipoyl-binding protein && PF16576:Barrel-sandwich domain of CusB or HlyD membrane-fusion	-
DUN60_RS08915	66.4726	20.8059	1.67533	0.00432289	0.0170499	dinG	NC_999999999.1	2041612	2043687	+	2076	protein_coding	ATP-dependent DNA helicase DinG && PF06733:DEAD_2|PF13307:Helicase C-terminal domain	-
DUN60_RS06945	214.528	504.956	-1.23416	0.00441326	0.0173842	pepN	NC_999999999.1	1534433	1537039	-	2607	protein_coding	aminopeptidase N && PF01433:Peptidase family M1 domain|PF11940:Domain of unknown function (DUF3458) Ig-like fold|PF17432:Domain of unknown function (DUF3458_C) ARM repeats	-
DUN60_RS15900	6544.43	2877.27	1.18557	0.00450014	0.017704	hflK	NC_999999999.1	3506699	3507901	+	1203	protein_coding	FtsH protease activity modulator HflK && PF01145:SPFH domain / Band 7 family|PF12221:Bacterial membrane protein N terminal	-
DUN60_RS01035	588.134	1348.75	-1.19711	0.00453024	0.0177998	yaaA	NC_999999999.1	251309	252085	+	777	protein_coding	peroxide stress protein YaaA && PF03883:Peroxide stress protein YaaA	-
Novel00082	89.6063	219.655	-1.29156	0.00456503	0.0179138	-	NC_999999999.1	2383292	2383454	+	163	-	PF00318:Ribosomal protein S2	-
DUN60_RS12905	439.501	185.073	1.24787	0.0046433	0.018198	-	NC_999999999.1	2886922	2887713	-	792	protein_coding	DUF1338 domain-containing protein && PF07063:Domain of unknown function (DUF1338)	-
DUN60_RS14950	252.12	102.076	1.3046	0.00467221	0.0182882	gspH	NC_999999999.1	3324289	3324882	+	594	protein_coding	type II secretion system minor pseudopilin GspH && PF12019:Type II transport protein GspH|PF07963:Prokaryotic N-terminal methylation motif	-
DUN60_RS10025	36.9768	98.6177	-1.41029	0.00468342	0.018309	rfaH	NC_999999999.1	2298220	2298726	-	507	protein_coding	transcription/translation regulatory transformer protein RfaH && PF02357:Transcription termination factor nusG	-
DUN60_RS13035	8312.99	18745.2	-1.17306	0.00480504	0.0187608	-	NC_999999999.1	2917643	2918854	-	1212	protein_coding	argininosuccinate synthase && PF00764:Arginosuccinate synthase	-
DUN60_RS01760	397.861	911.293	-1.1952	0.00487867	0.0190244	-	NC_999999999.1	414909	416183	+	1275	protein_coding	dicarboxylate/amino acid:cation symporter && PF00375:Sodium:dicarboxylate symporter family	SDF
DUN60_RS11900	12404.7	5514.14	1.16969	0.00497089	0.0193597	-	NC_999999999.1	2717531	2718154	-	624	protein_coding	sigma-E factor negative regulatory protein && PF03873:Anti sigma-E protein RseA, C-terminal domain|PF03872:Anti sigma-E protein RseA, N-terminal domain	-
DUN60_RS01985	78.0395	190.26	-1.2834	0.00500502	0.0194681	nqrE	NC_999999999.1	471796	472392	+	597	protein_coding	NADH:ubiquinone reductase (Na(+)-transporting) subunit E && PF02508:Rnf-Nqr subunit, membrane protein	-
DUN60_RS06655	196.599	77.8683	1.33629	0.00507091	0.0196998	-	NC_999999999.1	1464774	1466801	+	2028	protein_coding	two-component sensor histidine kinase && PF02518:Histidine kinase-, DNA gyrase B-, and HSP90-like ATPase|PF00512:His Kinase A (phospho-acceptor) domain|PF17202:Single cache domain 3	HATPase_c
DUN60_RS06930	325.569	747.029	-1.19766	0.0050849	0.0197294	pyrD	NC_999999999.1	1527521	1528531	-	1011	protein_coding	quinone-dependent dihydroorotate dehydrogenase && PF01180:Dihydroorotate dehydrogenase	DHO_dh
DUN60_RS23965	1084.35	2445	-1.17284	0.00509609	0.0197481	-	NC_999999999.1	5412141	5413289	+	1149	protein_coding	S-(hydroxymethyl)glutathione dehydrogenase/class III alcohol dehydrogenase && PF08240:Alcohol dehydrogenase GroES-like domain|PF00107:Zinc-binding dehydrogenase	ADH_zinc_N
DUN60_RS12100	207.588	83.0556	1.32172	0.00512985	0.0198402	hemW	NC_999999999.1	2753831	2755018	+	1188	protein_coding	radical SAM family heme chaperone HemW && PF06969:HemN C-terminal domain|PF04055:Radical SAM superfamily	Radical_SAM
DUN60_RS17310	52.014	131.471	-1.3343	0.00513264	0.0198402	-	NC_999999999.1	3835563	3836498	+	936	protein_coding	AraC family transcriptional regulator && PF12833:Helix-turn-helix domain	-
DUN60_RS02265	180.406	70.9517	1.34648	0.00514056	0.0198461	prmC	NC_999999999.1	515049	515921	+	873	protein_coding	peptide chain release factor N(5)-glutamine methyltransferase && PF13847:Methyltransferase domain	-
DUN60_RS18195	226.673	91.7012	1.30574	0.00517633	0.0199594	-	NC_999999999.1	4065272	4065544	-	273	protein_coding	hypothetical protein && -	-
DUN60_RS20895	190.816	76.1391	1.32562	0.0052026	0.0200358	-	NC_999999999.1	4695742	4696692	+	951	protein_coding	diguanylate cyclase && PF00072:Response regulator receiver domain|PF00990:Diguanylate cyclase, GGDEF domain	GGDEF
DUN60_RS08400	282.772	648.471	-1.19678	0.00521707	0.0200666	-	NC_999999999.1	1922316	1923185	-	870	protein_coding	PHP domain-containing protein && PF02811:PHP domain	-
DUN60_RS12965	191.972	444.438	-1.21015	0.00527441	0.020253	aroK	NC_999999999.1	2902518	2903036	-	519	protein_coding	shikimate kinase AroK && PF01202:Shikimate kinase	SKI
DUN60_RS05380	84.9796	29.452	1.52871	0.00527857	0.020253	-	NC_999999999.1	1207644	1207826	-	183	protein_coding	hypothetical protein && -	-
DUN60_RS20875	94.233	32.9104	1.51768	0.00530787	0.0203403	modA	NC_999999999.1	4692140	4692898	+	759	protein_coding	molybdate ABC transporter substrate-binding protein && PF13531:Bacterial extracellular solute-binding protein	-
DUN60_RS01780	123.15	46.7438	1.39771	0.00543241	0.0207918	-	NC_999999999.1	421356	421787	-	432	protein_coding	prepilin-type N-terminal cleavage/methylation domain-containing protein && PF16732:Type IV minor pilin ComP, DNA uptake sequence receptor|PF07963:Prokaryotic N-terminal methylation motif	-
DUN60_RS00895	62.4242	19.0767	1.70973	0.00544357	0.0208089	-	NC_999999999.1	212993	213838	-	846	protein_coding	LysR family transcriptional regulator && PF03466:LysR substrate binding domain|PF00126:Bacterial regulatory helix-turn-helix protein, lysR family	LysR_substrate
DUN60_RS01295	308.797	703.802	-1.18794	0.00546242	0.0208553	rluD	NC_999999999.1	312266	313240	+	975	protein_coding	23S rRNA pseudouridine(1911/1915/1917) synthase RluD && PF01479:S4 domain|PF00849:RNA pseudouridylate synthase	S4
Novel00167	170371	379009	-1.15355	0.00549123	0.0209395	-	NC_999999999.1	3129573	3129961	+	389	-	-	-
DUN60_RS05850	27.1448	76.1391	-1.48119	0.00552056	0.0210255	-	NC_999999999.1	1316624	1317883	-	1260	protein_coding	adenylosuccinate synthase && PF00709:Adenylosuccinate synthetase	-
DUN60_RS05375	906.22	397.752	1.18805	0.0055406	0.021076	-	NC_999999999.1	1206841	1207362	+	522	protein_coding	DUF2058 domain-containing protein && PF09831:Uncharacterized protein conserved in bacteria (DUF2058)	-
DUN60_RS02230	224.938	515.331	-1.19518	0.00556908	0.0211584	ychF	NC_999999999.1	508099	509190	-	1092	protein_coding	redox-regulated ATPase YchF && PF01926:50S ribosome-binding GTPase|PF06071:Protein of unknown function (DUF933)	-
DUN60_RS09860	217.998	499.769	-1.19613	0.00561957	0.0213241	argS	NC_999999999.1	2257224	2258957	+	1734	protein_coding	arginine--tRNA ligase && PF03485:Arginyl tRNA synthetase N terminal domain|PF00750:tRNA synthetases class I (R)|PF05746:DALR anticodon binding domain	-
DUN60_RS22395	127.198	48.4729	1.39198	0.0056317	0.0213441	-	NC_999999999.1	5060916	5061101	+	186	protein_coding	hypothetical protein && -	-
DUN60_RS13315	231.299	95.1595	1.2815	0.00580987	0.0219759	aroQ	NC_999999999.1	2984971	2985420	+	450	protein_coding	type II 3-dehydroquinate dehydratase && PF01220:Dehydroquinase class II	-
DUN60_RS10770	468.418	202.364	1.21094	0.00581258	0.0219759	nusB	NC_999999999.1	2457421	2457888	-	468	protein_coding	transcription antitermination factor NusB && PF01029:NusB family	-
DUN60_RS19465	377.041	160.866	1.22898	0.00584717	0.0220798	-	NC_999999999.1	4377599	4378447	-	849	protein_coding	sulfurtransferase && PF00581:Rhodanese-like domain	Rhodanese
DUN60_RS07240	172.887	69.2226	1.32069	0.00590581	0.0222471	-	NC_999999999.1	1635575	1637227	-	1653	protein_coding	sensor histidine kinase && PF02518:Histidine kinase-, DNA gyrase B-, and HSP90-like ATPase|PF14689:Sensor_kinase_SpoOB-type, alpha-helical domain|PF17203:Single cache domain 3	HATPase_c
DUN60_RS12955	73.9911	178.157	-1.2653	0.00590581	0.0222471	-	NC_999999999.1	2899808	2901325	-	1518	protein_coding	AAA family ATPase && PF13401:AAA domain	-
DUN60_RS10750	444.706	191.989	1.21193	0.00592664	0.0222985	dxs	NC_999999999.1	2453406	2455289	+	1884	protein_coding	1-deoxy-D-xylulose-5-phosphate synthase && PF13292:1-deoxy-D-xylulose-5-phosphate synthase|PF02779:Transketolase, pyrimidine binding domain|PF02780:Transketolase, C-terminal domain	-
DUN60_RS14260	38.7119	100.347	-1.36945	0.00598456	0.0224892	-	NC_999999999.1	3181330	3182001	+	672	protein_coding	amino acid ABC transporter permease && PF00528:Binding-protein-dependent transport system inner membrane component	BPD_transp_1
DUN60_RS14320	367.209	157.407	1.22222	0.00603193	0.0226398	-	NC_999999999.1	3190294	3191067	+	774	protein_coding	ParA family protein && PF13614:AAA domain	-
DUN60_RS08715	94.233	224.842	-1.25271	0.00604919	0.0226772	ruvA	NC_999999999.1	1989774	1990385	-	612	protein_coding	Holliday junction branch migration protein RuvA && PF14520:Helix-hairpin-helix domain|PF07499:RuvA, C-terminal domain|PF01330:RuvA N terminal domain	-
DUN60_RS03730	157.272	62.3061	1.33599	0.00607533	0.0227477	-	NC_999999999.1	831231	832085	+	855	protein_coding	phosphotransferase && PF01636:Phosphotransferase enzyme family	APH
DUN60_RS07845	88.4496	31.1812	1.50418	0.00616685	0.023044	-	NC_999999999.1	1790654	1792348	+	1695	protein_coding	urocanate hydratase && PF01175:Urocanase Rossmann-like domain|PF17391:Urocanase N-terminal domain|PF17392:Urocanase C-terminal domain	Urocanase
DUN60_RS16450	180.406	413.314	-1.19501	0.00616932	0.023044	-	NC_999999999.1	3631513	3631752	+	240	protein_coding	RNA-binding protein && -	-
DUN60_RS16715	52.5923	15.6182	1.7508	0.00620323	0.0231428	-	NC_999999999.1	3685249	3685908	-	660	protein_coding	HAD family hydrolase && PF12710:haloacid dehalogenase-like hydrolase	-
DUN60_RS19840	98.8598	36.3687	1.44278	0.00624421	0.0232677	-	NC_999999999.1	4471087	4472334	+	1248	protein_coding	reactive intermediate/imine deaminase && PF01042:Endoribonuclease L-PSP	Ribonuc_L-PSP
DUN60_RS03810	64.1592	157.407	-1.29197	0.00629506	0.0234291	cmk	NC_999999999.1	850641	851321	+	681	protein_coding	(d)CMP kinase && PF02224:Cytidylate kinase	-
DUN60_RS00915	31.7716	6.97193	2.18381	0.00648527	0.0241081	-	NC_999999999.1	216369	217322	-	954	protein_coding	cobalamin biosynthesis family protein && PF03186:CobD/Cbib protein	-
DUN60_RS06795	430.248	186.802	1.20377	0.00649328	0.024109	uspE	NC_999999999.1	1499765	1500712	-	948	protein_coding	universal stress protein UspE && PF00582:Universal stress protein family	Usp
DUN60_RS10400	103.487	242.133	-1.22464	0.00653316	0.0242281	lpxA	NC_999999999.1	2370452	2371240	-	789	protein_coding	acyl-ACP--UDP-N-acetylglucosamine O-acyltransferase && PF13720:Udp N-acetylglucosamine O-acyltransferase; Domain 2|PF00132:Bacterial transferase hexapeptide (six repeats)	Hexapep
DUN60_RS13085	684.716	304.381	1.1697	0.00660822	0.0243899	-	NC_999999999.1	2931480	2932769	-	1290	protein_coding	malate dehydrogenase && PF03949:Malic enzyme, NAD binding domain|PF00390:Malic enzyme, N-terminal domain	malic
DUN60_RS07175	73.9911	25.9936	1.50917	0.00660823	0.0243899	-	NC_999999999.1	1620173	1623343	-	3171	protein_coding	transporter substrate-binding domain-containing protein && PF00497:Bacterial extracellular solute-binding proteins, family 3|PF13487:HD domain	-
DUN60_RS14850	74.5694	25.9936	1.52038	0.00660823	0.0243899	glnG	NC_999999999.1	3301124	3302527	-	1404	protein_coding	nitrogen regulation protein NR(I) && PF00158:Sigma-54 interaction domain|PF02954:Bacterial regulatory protein, Fis family|PF00072:Response regulator receiver domain	Sigma54_activat
DUN60_RS23185	73.9911	25.9936	1.50917	0.00660823	0.0243899	-	NC_999999999.1	5241336	5242025	-	690	protein_coding	response regulator transcription factor && PF00072:Response regulator receiver domain|PF00486:Transcriptional regulatory protein, C terminal	Response_reg
DUN60_RS24595	202.961	458.27	-1.17412	0.00665067	0.0245174	-	NC_999999999.1	3938076	3938213	+	138	protein_coding	hypothetical protein && -	-
DUN60_RS09705	780.142	1717.05	-1.1379	0.00669699	0.0246589	-	NC_999999999.1	2226809	2227822	-	1014	protein_coding	aspartate-semialdehyde dehydrogenase && PF01118:Semialdehyde dehydrogenase, NAD binding domain|PF02774:Semialdehyde dehydrogenase, dimerisation domain	-
DUN60_RS23810	655.221	290.548	1.17328	0.00677038	0.0248825	-	NC_999999999.1	5376283	5377719	-	1437	protein_coding	UDP-N-acetylmuramoyl-L-alanyl-D-glutamate--2%2C6-diaminopimelate ligase && PF02875:Mur ligase family, glutamate ligase domain|PF08245:Mur ligase middle domain	-
DUN60_RS14875	1804.96	3949.31	-1.12954	0.00677374	0.0248825	typA	NC_999999999.1	3306665	3308497	+	1833	protein_coding	translational GTPase TypA && PF00679:Elongation factor G C-terminus|PF00009:Elongation factor Tu GTP binding domain|PF03144:Elongation factor Tu domain 2	GTP_EFTU
DUN60_RS14940	87.2929	31.1812	1.48522	0.00682681	0.0250478	gspF	NC_999999999.1	3322437	3323657	+	1221	protein_coding	type II secretion system inner membrane protein GspF && PF00482:Type II secretion system (T2SS), protein F	-
DUN60_RS03905	41.0253	10.4304	1.97357	0.00688961	0.0252186	bioF	NC_999999999.1	872450	873661	+	1212	protein_coding	8-amino-7-oxononanoate synthase && PF00155:Aminotransferase class I and II	Aminotran_1_2
DUN60_RS07705	13.8421	45.0146	-1.68776	0.00688961	0.0252186	speB	NC_999999999.1	1757651	1758577	-	927	protein_coding	agmatinase && PF00491:Arginase family	-
DUN60_RS10235	12432.5	5706.07	1.12355	0.00691534	0.0252829	dapA	NC_999999999.1	2336784	2337662	-	879	protein_coding	4-hydroxy-tetrahydrodipicolinate synthase && PF00701:Dihydrodipicolinate synthetase family	-
DUN60_RS00600	4.00885	20.8059	-2.32705	0.00696616	0.0254089	folK	NC_999999999.1	144977	145459	+	483	protein_coding	2-amino-4-hydroxy-6-hydroxymethyldihydropteridine diphosphokinase && PF01288:7,8-dihydro-6-hydroxymethylpterin-pyrophosphokinase (HPPK)	-
DUN60_RS00495	16.7341	1.78519	3.19956	0.00696616	0.0254089	-	NC_999999999.1	119490	120014	+	525	protein_coding	phosphatase PAP2 family protein && PF01569:PAP2 superfamily	-
DUN60_RS03880	42.182	107.263	-1.34216	0.0070897	0.0258291	-	NC_999999999.1	866591	867940	+	1350	protein_coding	replication-associated recombination protein A && PF12002:MgsA AAA+ ATPase C terminal|PF00004:ATPase family associated with various cellular activities (AAA)|PF16193:AAA C-terminal domain	AAA
DUN60_RS17105	560.374	1231.18	-1.13526	0.00715561	0.0260387	-	NC_999999999.1	3788269	3788973	-	705	protein_coding	response regulator && PF00072:Response regulator receiver domain|PF00486:Transcriptional regulatory protein, C terminal	Response_reg
DUN60_RS01785	104.065	39.8271	1.38584	0.0072084	0.0262001	-	NC_999999999.1	421890	422396	+	507	protein_coding	prepilin-type N-terminal cleavage/methylation domain-containing protein && PF07963:Prokaryotic N-terminal methylation motif|PF12019:Type II transport protein GspH	-
DUN60_RS04290	42.182	12.1597	1.79328	0.00725997	0.0263528	-	NC_999999999.1	953259	953633	-	375	protein_coding	SnoaL-like domain-containing protein && PF12680:SnoaL-like domain	-
DUN60_RS00290	52.014	15.6182	1.73489	0.00726739	0.0263528	mreC	NC_999999999.1	68844	69731	+	888	protein_coding	rod shape-determining protein MreC && PF04085:rod shape-determining protein MreC	-
DUN60_RS22905	292.603	126.283	1.21243	0.00749907	0.0271611	-	NC_999999999.1	5175022	5176458	+	1437	protein_coding	glyceraldehyde-3-phosphate dehydrogenase && PF00044:Glyceraldehyde 3-phosphate dehydrogenase, NAD binding domain|PF02800:Glyceraldehyde 3-phosphate dehydrogenase, C-terminal domain	-
DUN60_RS16345	16.1557	48.4729	-1.57364	0.00760601	0.0275164	norV	NC_999999999.1	3612390	3613895	+	1506	protein_coding	anaerobic nitric oxide reductase flavorubredoxin && PF00258:Flavodoxin|PF00753:Metallo-beta-lactamase superfamily|PF00301:Rubredoxin	Rubredoxin
Novel00094	651.173	1416.19	-1.12063	0.00768858	0.0277827	-	NC_999999999.1	2698794	2700372	+	1579	-	PF03952:Enolase, N-terminal domain|PF00113:Enolase, C-terminal TIM barrel domain|PF00117:Glutamine amidotransferase class-I	-
DUN60_RS21915	405.379	887.086	-1.12937	0.00782219	0.0282327	-	NC_999999999.1	4956256	4956438	+	183	protein_coding	hypothetical protein && -	-
DUN60_RS13090	2.27329	17.3474	-2.84494	0.00786477	0.0283096	rpmE	NC_999999999.1	2933101	2933319	-	219	protein_coding	50S ribosomal protein L31 && -	-
DUN60_RS12030	100.595	231.759	-1.2023	0.00786731	0.0283096	-	NC_999999999.1	2743305	2743805	+	501	protein_coding	SprT family zinc-dependent metalloprotease && PF17283:SprT-like zinc ribbon domain|PF10263:SprT-like family	-
DUN60_RS15085	1076.83	2327.42	-1.11178	0.00787087	0.0283096	-	NC_999999999.1	3352909	3353121	+	213	protein_coding	cold-shock protein && -	-
DUN60_RS01750	811.951	1758.55	-1.1147	0.0078931	0.0283567	nadK	NC_999999999.1	412907	413791	-	885	protein_coding	NAD(+) kinase && PF01513:ATP-NAD kinase	NAD_kinase
DUN60_RS15870	3094.07	1433.48	1.11	0.00797796	0.0286284	tsaE	NC_999999999.1	3499304	3499768	+	465	protein_coding	tRNA (adenosine(37)-N6)-threonylcarbamoyltransferase complex ATPase subunit type 1 TsaE && PF02367:Threonylcarbamoyl adenosine biosynthesis protein TsaE	-
DUN60_RS09630	1702.59	785.069	1.11687	0.00802183	0.0287526	recR	NC_999999999.1	2208446	2209045	-	600	protein_coding	recombination protein RecR && PF02132:RecR protein|PF13662:Toprim domain	-
DUN60_RS10035	216.841	479.02	-1.14263	0.00810234	0.028992	hemH	NC_999999999.1	2300705	2301667	-	963	protein_coding	ferrochelatase && PF00762:Ferrochelatase	-
DUN60_RS08885	3196.44	1483.62	1.10736	0.00810848	0.028992	clpS	NC_999999999.1	2034570	2034890	-	321	protein_coding	ATP-dependent Clp protease adapter ClpS && PF02617:ATP-dependent Clp protease adaptor protein ClpS	-
DUN60_RS16950	356.221	157.407	1.17841	0.00813079	0.028992	-	NC_999999999.1	3746902	3747876	+	975	protein_coding	amidinotransferase && PF02274:Amidinotransferase	-
DUN60_RS02295	7.47961	27.7228	-1.86459	0.00813533	0.028992	rluF	NC_999999999.1	521168	522262	-	1095	protein_coding	23S rRNA pseudouridine(2604) synthase RluF && PF00849:RNA pseudouridylate synthase|PF01479:S4 domain	S4
DUN60_RS00320	6.90118	27.7228	-1.97836	0.00813533	0.028992	tldD	NC_999999999.1	77184	78629	+	1446	protein_coding	metalloprotease TldD && PF01523:Putative modulator of DNA gyrase	-
DUN60_RS11055	122.572	48.4729	1.33858	0.00815377	0.0290085	-	NC_999999999.1	2528313	2529662	-	1350	protein_coding	AAA family ATPase && -	-
DUN60_RS03060	1329.56	2859.98	-1.10492	0.00815863	0.0290085	-	NC_999999999.1	699132	700040	+	909	protein_coding	TIM44-like domain-containing protein && PF04280:Tim44-like domain	-
DUN60_RS00285	604.328	1308.98	-1.11475	0.00816976	0.0290148	-	NC_999999999.1	67706	68749	+	1044	protein_coding	rod shape-determining protein && PF06723:MreB/Mbl protein	-
DUN60_RS16860	31.1933	6.97193	2.15743	0.00820426	0.029104	-	NC_999999999.1	3721720	3722388	-	669	protein_coding	sulfate adenylyltransferase && PF06035:Bacterial transglutaminase-like cysteine proteinase BTLCP	-
DUN60_RS08860	1564.95	3361.42	-1.10284	0.00821483	0.0291083	-	NC_999999999.1	2029836	2030291	-	456	protein_coding	glycine zipper 2TM domain-containing protein && PF05433:Glycine zipper 2TM domain	-
DUN60_RS04250	1020.15	2196.01	-1.10593	0.008226	0.0291146	-	NC_999999999.1	945795	946151	+	357	protein_coding	hypothetical protein && -	-
DUN60_RS07710	2212.68	4742.96	-1.09991	0.00827954	0.0292707	speA	NC_999999999.1	1758577	1760484	-	1908	protein_coding	biosynthetic arginine decarboxylase && PF02784:Pyridoxal-dependent decarboxylase, pyridoxal binding domain	-
DUN60_RS05425	11.5285	1.39e-17	6.75165	0.00839028	0.0295948	-	NC_999999999.1	1219253	1219948	-	696	protein_coding	NAD(P)H-binding protein && PF08732:HIM1	-
DUN60_RS11400	1.69475	13.8889	-2.91893	0.00839028	0.0295948	-	NC_999999999.1	2607676	2608659	+	984	protein_coding	ABC transporter ATP-binding protein && PF00005:ABC transporter|PF08352:Oligopeptide/dipeptide transporter, C-terminal region	ABC_tran
DUN60_RS08750	187.924	79.5974	1.23957	0.00842797	0.0296283	-	NC_999999999.1	1998169	1998909	+	741	protein_coding	ATP-dependent zinc protease && PF05618:Putative ATP-dependant zinc protease	-
DUN60_RS09150	187.924	79.5974	1.23957	0.00842797	0.0296283	-	NC_999999999.1	2100571	2101521	-	951	protein_coding	ketoacyl-ACP synthase III && PF08545:3-Oxoacyl-[acyl-carrier-protein (ACP)] synthase III|PF08541:3-Oxoacyl-[acyl-carrier-protein (ACP)] synthase III C terminal	-
DUN60_RS00360	3262.37	6973.49	-1.09591	0.00843021	0.0296283	-	NC_999999999.1	90316	91284	-	969	protein_coding	TAXI family TRAP transporter solute-binding subunit && PF16868:NMT1-like family	-
DUN60_RS14865	1340.55	2873.81	-1.10001	0.00843795	0.0296283	glnA	NC_999999999.1	3304691	3306100	-	1410	protein_coding	glutamate--ammonia ligase && PF00120:Glutamine synthetase, catalytic domain|PF03951:Glutamine synthetase, beta-Grasp domain	-
DUN60_RS02980	8195.01	3835.19	1.09546	0.00848303	0.0297529	ppiD	NC_999999999.1	680083	681948	+	1866	protein_coding	peptidylprolyl isomerase && PF13624:SurA N-terminal domain|PF13616:PPIC-type PPIASE domain	-
DUN60_RS09545	162.477	67.4935	1.26764	0.00857675	0.0300477	-	NC_999999999.1	2187938	2189947	-	2010	protein_coding	FAD-dependent oxidoreductase && PF00724:NADH:flavin oxidoreductase / NADH oxidase family|PF07992:Pyridine nucleotide-disulphide oxidoreductase	Oxidored_FMN
DUN60_RS12070	223.781	491.123	-1.13321	0.00860279	0.0301049	-	NC_999999999.1	2750163	2750867	+	705	protein_coding	YggS family pyridoxal phosphate-dependent enzyme && PF01168:Alanine racemase, N-terminal domain	Ala_racemase_N
DUN60_RS10375	132.404	297.464	-1.16644	0.00863573	0.0301833	tilS	NC_999999999.1	2362333	2363667	-	1335	protein_coding	tRNA lysidine(34) synthetase TilS && PF11734:TilS substrate C-terminal domain|PF01171:PP-loop family|PF09179:TilS substrate binding domain	-
DUN60_RS20885	196.599	83.0556	1.24331	0.00865529	0.0301833	modC	NC_999999999.1	4693594	4694700	+	1107	protein_coding	molybdenum ABC transporter ATP-binding protein ModC && PF00005:ABC transporter|PF03459:TOBE domain	ABC_tran
DUN60_RS22865	276.988	121.096	1.19384	0.00866023	0.0301833	-	NC_999999999.1	5167015	5168109	-	1095	protein_coding	substrate-binding domain-containing protein && PF13407:Periplasmic binding protein domain	-
DUN60_RS15075	65.8943	153.949	-1.22152	0.00866409	0.0301833	-	NC_999999999.1	3351168	3351593	+	426	protein_coding	phosphate-starvation-inducible PsiE family protein && PF06146:Phosphate-starvation-inducible E	-
DUN60_RS22625	31.7716	81.3265	-1.35028	0.00868456	0.0302207	-	NC_999999999.1	5110809	5112179	+	1371	protein_coding	L-serine ammonia-lyase && PF03313:Serine dehydratase alpha chain|PF03315:Serine dehydratase beta chain	-
DUN60_RS24115	266	115.909	1.19861	0.00876778	0.0304761	xdhC	NC_999999999.1	5447258	5448139	+	882	protein_coding	xanthine dehydrogenase accessory protein XdhC && PF02625:XdhC and CoxI family|PF13478:XdhC Rossmann domain	-
DUN60_RS14525	100.016	226.571	-1.17795	0.00887737	0.0307841	aroE	NC_999999999.1	3232019	3232849	+	831	protein_coding	shikimate dehydrogenase && PF01488:Shikimate / quinate 5-dehydrogenase|PF08501:Shikimate dehydrogenase substrate binding domain	-
DUN60_RS11135	825.831	1767.19	-1.09733	0.00888252	0.0307841	-	NC_999999999.1	2545283	2546503	-	1221	protein_coding	phosphopentomutase && PF01676:Metalloenzyme superfamily	-
DUN60_RS14210	131.825	294.006	-1.15588	0.00888614	0.0307841	glyQ	NC_999999999.1	3165990	3166919	+	930	protein_coding	glycine--tRNA ligase subunit alpha && PF02091:Glycyl-tRNA synthetase alpha subunit	-
DUN60_RS04475	1869.73	3978.71	-1.08937	0.00895471	0.0309871	-	NC_999999999.1	1005091	1005720	+	630	protein_coding	TetR/AcrR family transcriptional regulator && PF00440:Bacterial regulatory proteins, tetR family	TetR_N
DUN60_RS03985	25.4097	5.24277	2.27074	0.00898543	0.0310588	hisA	NC_999999999.1	890400	891137	+	738	protein_coding	1-(5-phosphoribosyl)-5-[(5-phosphoribosylamino)methylideneamino]imidazole-4-carboxamide isomerase && PF00977:Histidine biosynthesis protein	-
DUN60_RS21920	21.3611	58.8478	-1.45341	0.00903088	0.0311811	-	NC_999999999.1	4956674	4957966	-	1293	protein_coding	alpha/beta fold hydrolase && PF00561:alpha/beta hydrolase fold	Abhydrolase_1
DUN60_RS11345	28.3015	74.41	-1.38818	0.00923072	0.0318357	-	NC_999999999.1	2589046	2590335	+	1290	protein_coding	peptidoglycan DD-metalloendopeptidase family protein && PF01551:Peptidase family M23	Peptidase_M23
DUN60_RS22665	84.4012	31.1812	1.4367	0.00926478	0.0319177	-	NC_999999999.1	5120458	5121474	-	1017	protein_coding	TRAP transporter substrate-binding protein && PF03480:Bacterial extracellular solute-binding protein, family 7	-
DUN60_RS12330	567.314	1212.16	-1.09505	0.00943978	0.0324846	rraB	NC_999999999.1	2792358	2792774	-	417	protein_coding	ribonuclease E inhibitor RraB && PF06877:Regulator of ribonuclease activity B	-
DUN60_RS14175	96.5464	217.926	-1.17271	0.00952676	0.0327476	fadA	NC_999999999.1	3160319	3161482	+	1164	protein_coding	acetyl-CoA C-acyltransferase FadA && PF02803:Thiolase, C-terminal domain|PF00108:Thiolase, N-terminal domain	Thiolase_N
DUN60_RS08895	1757.53	824.838	1.0914	0.00957712	0.0328843	-	NC_999999999.1	2036041	2038266	-	2226	protein_coding	NADP-dependent isocitrate dehydrogenase && PF03971:Monomeric isocitrate dehydrogenase	IDH
Novel00035	201.226	439.25	-1.12535	0.00963566	0.0330487	-	NC_999999999.1	358092	358498	-	407	-	PF01592:NifU-like N terminal domain	-
DUN60_RS10625	142.814	58.8478	1.27931	0.00965913	0.0330926	-	NC_999999999.1	2414654	2415859	-	1206	protein_coding	maltoporin && PF02264:LamB porin	-
DUN60_RS12530	60.6891	20.8059	1.54431	0.00969341	0.0331113	-	NC_999999999.1	2830301	2830591	+	291	protein_coding	DUF2607 family protein && -	-
DUN60_RS08370	64.1592	150.491	-1.22717	0.00972842	0.0331113	-	NC_999999999.1	1917852	1918619	-	768	protein_coding	hypothetical protein && -	-
DUN60_RS17965	8.63647	31.1812	-1.83017	0.00973082	0.0331113	-	NC_999999999.1	3999504	3999944	-	441	protein_coding	hypothetical protein && -	-
DUN60_RS17450	6.32273	24.2644	-1.91003	0.00973269	0.0331113	-	NC_999999999.1	3867215	3868654	+	1440	protein_coding	6-phospho-beta-glucosidase && PF00232:Glycosyl hydrolase family 1	Glyco_hydro_1
DUN60_RS12615	20.7827	3.51378	2.55288	0.00973269	0.0331113	-	NC_999999999.1	2846434	2846877	+	444	protein_coding	hypothetical protein && -	-
DUN60_RS16190	21.3611	3.51378	2.5922	0.00973269	0.0331113	-	NC_999999999.1	3579889	3581079	+	1191	protein_coding	diguanylate cyclase && PF00990:Diguanylate cyclase, GGDEF domain	GGDEF
DUN60_RS23570	226.094	489.394	-1.11329	0.00973925	0.0331113	-	NC_999999999.1	5321262	5321918	+	657	protein_coding	3%2C4-dihydroxy-2-butanone-4-phosphate synthase && PF00926:3,4-dihydroxy-2-butanone 4-phosphate synthase	DHBP_synthase
DUN60_RS01975	216.263	470.374	-1.12021	0.0097531	0.0331221	-	NC_999999999.1	470389	471156	+	768	protein_coding	Na(+)-translocating NADH-quinone reductase subunit C && PF04205:FMN-binding domain	-
DUN60_RS16845	16.1557	1.78519	3.14926	0.0100337	0.0339932	-	NC_999999999.1	3715852	3717522	+	1671	protein_coding	DUF342 domain-containing protein && PF03961:Flagellar Assembly Protein A	-
DUN60_RS05370	16.1557	1.78519	3.14926	0.0100337	0.0339932	-	NC_999999999.1	1205105	1206439	-	1335	protein_coding	sphingomyelin phosphodiesterase && PF03372:Endonuclease/Exonuclease/phosphatase family	Exo_endo_phos
DUN60_RS16670	154.959	65.7643	1.23676	0.010053	0.0339932	-	NC_999999999.1	3675724	3676062	-	339	protein_coding	4a-hydroxytetrahydrobiopterin dehydratase && PF01329:Pterin 4 alpha carbinolamine dehydratase	-
DUN60_RS03075	1964.58	928.584	1.08115	0.0100534	0.0339932	-	NC_999999999.1	702314	702994	-	681	protein_coding	Crp/Fnr family transcriptional regulator && PF00027:Cyclic nucleotide-binding domain	cNMP_binding
DUN60_RS08625	64.7376	22.5351	1.52236	0.0100741	0.0340261	-	NC_999999999.1	1972554	1972644	-	91	protein_coding	tRNA-Ser && -	-
sRNA00130	30.0366	6.97193	2.10317	0.0103844	0.0349602	-	NC_999999999.1	2945567	2945622	+	56	-	-	-
DUN60_RS20940	29.4582	6.97193	2.07526	0.0103844	0.0349602	-	NC_999999999.1	4705819	4706706	+	888	protein_coding	DUF2861 family protein && PF11060:Protein of unknown function (DUF2861)	-
DUN60_RS22880	29.4582	6.97193	2.07526	0.0103844	0.0349602	-	NC_999999999.1	5169452	5169652	-	201	protein_coding	hypothetical protein && -	-
DUN60_RS10505	53.1706	17.3474	1.61553	0.0104737	0.0352224	-	NC_999999999.1	2392062	2392349	+	288	protein_coding	hypothetical protein && -	-
DUN60_RS08870	70.521	25.9936	1.44001	0.0105708	0.0355105	-	NC_999999999.1	2031055	2031753	+	699	protein_coding	arginyltransferase && PF04376:Arginine-tRNA-protein transferase, N terminus|PF04377:Arginine-tRNA-protein transferase, C terminus	-
DUN60_RS14520	50.2789	119.367	-1.24382	0.0108137	0.0362872	hemF	NC_999999999.1	3231026	3231943	+	918	protein_coding	oxygen-dependent coproporphyrinogen oxidase && PF01218:Coproporphyrinogen III oxidase	-
DUN60_RS06540	261.951	117.638	1.15514	0.0108908	0.0365064	-	NC_999999999.1	1440084	1441076	-	993	protein_coding	ABC transporter substrate-binding protein && PF04069:Substrate binding domain of ABC-type glycine betaine transport system	-
DUN60_RS06835	98.2814	219.655	-1.15845	0.0109376	0.0366239	ccoO	NC_999999999.1	1506701	1507321	-	621	protein_coding	cytochrome-c oxidase%2C cbb3-type subunit II && PF02433:Cytochrome C oxidase, mono-heme subunit/FixO	-
DUN60_RS08395	43.3387	103.805	-1.25601	0.011112	0.0371676	-	NC_999999999.1	1921640	1922260	-	621	protein_coding	threonylcarbamoyl-AMP synthase && PF01300:Telomere recombination	Sua5_yciO_yrdC
DUN60_RS15050	276.988	587.952	-1.08524	0.0111446	0.0372366	gmk	NC_999999999.1	3345816	3346439	-	624	protein_coding	guanylate kinase && PF00625:Guanylate kinase	-
DUN60_RS13140	120.837	264.612	-1.12936	0.0112532	0.0375484	-	NC_999999999.1	2943451	2944071	+	621	protein_coding	transcriptional regulator && PF13412:Winged helix-turn-helix DNA-binding	-
DUN60_RS00055	25.4097	65.7643	-1.36478	0.0112742	0.0375484	-	NC_999999999.1	8897	9565	+	669	protein_coding	TIGR04219 family outer membrane beta-barrel protein && -	-
DUN60_RS22275	24.8313	65.7643	-1.3978	0.0112742	0.0375484	yghU	NC_999999999.1	5031267	5032124	-	858	protein_coding	glutathione-dependent disulfide-bond oxidoreductase && PF13410:Glutathione S-transferase, C-terminal domain|PF02798:Glutathione S-transferase, N-terminal domain	GST_N
DUN60_RS06645	33.5067	8.70116	1.94271	0.0114634	0.0381376	-	NC_999999999.1	1462211	1463017	-	807	protein_coding	solute-binding protein && PF12849:PBP superfamily domain	-
DUN60_RS09270	265.421	563.745	-1.0861	0.0115647	0.0384334	pta	NC_999999999.1	2130417	2132582	+	2166	protein_coding	phosphate acetyltransferase && PF13500:AAA domain|PF07085:DRTGG domain|PF01515:Phosphate acetyl/butaryl transferase	DRTGG
DUN60_RS20920	426.778	895.731	-1.06917	0.0116471	0.038666	pntA	NC_999999999.1	4700418	4701968	+	1551	protein_coding	Re/Si-specific NAD(P)(+) transhydrogenase subunit alpha && PF01262:Alanine dehydrogenase/PNT, C-terminal domain|PF05222:Alanine dehydrogenase/PNT, N-terminal domain|PF12769:4TM region of pyridine nucleotide transhydrogenase, mitoch	-
DUN60_RS08800	142.235	60.5769	1.23172	0.0117254	0.0388844	torD	NC_999999999.1	2015815	2016462	+	648	protein_coding	molecular chaperone TorD && PF02613:Nitrate reductase delta subunit	-
Novel00074	2453.27	1181.03	1.05469	0.0117769	0.0390132	-	NC_999999999.1	2322007	2322469	-	463	-	PF07264:Etoposide-induced protein 2.4 (EI24)	-
DUN60_RS00750	5.16581	20.8059	-1.97286	0.011803	0.0390166	sspB	NC_999999999.1	179909	180403	+	495	protein_coding	ClpXP protease specificity-enhancing factor && PF04386:Stringent starvation protein B	-
DUN60_RS00980	5.16581	20.8059	-1.97286	0.011803	0.0390166	-	NC_999999999.1	238937	239422	+	486	protein_coding	putative 4-hydroxy-4-methyl-2-oxoglutarate aldolase && PF03737:Aldolase/RraA	-
DUN60_RS18515	2.85182	15.6182	-2.38497	0.0118324	0.0390722	-	NC_999999999.1	4146717	4148435	-	1719	protein_coding	cobalamin biosynthesis protein CobT && PF06213:Cobalamin biosynthesis protein CobT|PF11775:Cobalamin biosynthesis protein CobT VWA domain	-
DUN60_RS08900	180.984	79.5974	1.18532	0.0119306	0.0393546	-	NC_999999999.1	2038587	2039315	+	729	protein_coding	pseudouridine synthase && PF00849:RNA pseudouridylate synthase	-
DUN60_RS12195	55.484	128.013	-1.20293	0.0120018	0.0395473	-	NC_999999999.1	2763656	2764051	-	396	protein_coding	DUF2391 family protein && PF09622:Putative integral membrane protein (DUF2391)	-
DUN60_RS04795	30.6149	76.1391	-1.30851	0.0120211	0.0395688	-	NC_999999999.1	1083216	1084529	+	1314	protein_coding	MipA/OmpV family protein && PF06629:MltA-interacting protein MipA	-
DUN60_RS03795	73.9911	27.7228	1.41644	0.0121452	0.0399349	lpxK	NC_999999999.1	848435	849442	+	1008	protein_coding	tetraacyldisaccharide 4'-kinase && PF02606:Tetraacyldisaccharide-1-P 4'-kinase	-
DUN60_RS07920	265.421	560.287	-1.07722	0.0121683	0.0399686	-	NC_999999999.1	1810096	1811784	+	1689	protein_coding	NAD-dependent malic enzyme && PF03949:Malic enzyme, NAD binding domain|PF00390:Malic enzyme, N-terminal domain	Malic_M
DUN60_RS00615	45.6521	107.263	-1.22849	0.0122699	0.0402597	-	NC_999999999.1	147762	149402	+	1641	protein_coding	AAA family ATPase && PF13401:AAA domain|PF01471:Putative peptidoglycan binding domain	PG_binding_1
DUN60_RS07955	13.8421	41.5563	-1.57258	0.0123028	0.0403249	-	NC_999999999.1	1819331	1820215	-	885	protein_coding	LysR family transcriptional regulator && PF03466:LysR substrate binding domain|PF00126:Bacterial regulatory helix-turn-helix protein, lysR family	LysR_substrate
DUN60_RS06625	202.961	89.9721	1.17389	0.0123157	0.0403249	-	NC_999999999.1	1458172	1459989	-	1818	protein_coding	bifunctional molybdopterin-guanine dinucleotide biosynthesis adaptor protein MobB/molybdopterin molybdotransferase MoeA && PF03453:MoeA N-terminal region (domain I and II)|PF03454:MoeA C-terminal region (domain IV)|PF00994:Probable molybdopterin binding domain|PF03205:Molybdopterin guanine dinucleotide synthesis protein B	-
DUN60_RS16905	1113.26	2294.57	-1.04327	0.0125244	0.0409364	putA	NC_999999999.1	3734039	3737176	+	3138	protein_coding	bifunctional proline dehydrogenase/L-glutamate gamma-semialdehyde dehydrogenase PutA && PF01619:Proline dehydrogenase|PF00171:Aldehyde dehydrogenase family|PF14850:DNA-binding domain of Proline dehydrogenase	Aldedh
DUN60_RS18955	23.6746	60.5769	-1.34777	0.0125289	0.0409364	pepT	NC_999999999.1	4249792	4251024	+	1233	protein_coding	peptidase T && PF07687:Peptidase dimerisation domain|PF01546:Peptidase family M20/M25/M40	Peptidase_M20
DUN60_RS03690	67.6293	152.22	-1.16782	0.0126121	0.0411649	-	NC_999999999.1	820472	822820	+	2349	protein_coding	zinc/cadmium/mercury/lead-transporting ATPase && PF00403:Heavy-metal-associated domain|PF00122:E1-E2 ATPase|PF00702:haloacid dehalogenase-like hydrolase	E1-E2_ATPase
DUN60_RS11760	6668.2	3249.03	1.0373	0.0126377	0.0412051	alaS	NC_999999999.1	2684593	2687175	-	2583	protein_coding	alanine--tRNA ligase && PF01411:tRNA synthetases class II (A)|PF02272:DHHA1 domain|PF07973:Threonyl and Alanyl tRNA synthetase second additional domain	-
DUN60_RS03760	275.832	126.283	1.12732	0.0127407	0.0414834	-	NC_999999999.1	839621	840190	-	570	protein_coding	hypothetical protein && -	-
DUN60_RS01175	1273.46	2617.91	-1.03952	0.0127497	0.0414834	ileS	NC_999999999.1	282010	284868	+	2859	protein_coding	isoleucine--tRNA ligase && PF00133:tRNA synthetases class I (I, L, M and V)|PF08264:Anticodon-binding domain of tRNA|PF06827:Zinc finger found in FPG and IleRS	-
DUN60_RS03600	247.493	112.451	1.13831	0.0128932	0.0419064	-	NC_999999999.1	805363	806352	-	990	protein_coding	biotin/lipoyl-binding protein && PF16576:Barrel-sandwich domain of CusB or HlyD membrane-fusion	-
DUN60_RS22715	1283.87	2635.2	-1.03727	0.012936	0.0420014	-	NC_999999999.1	5133288	5134355	+	1068	protein_coding	OmpA family protein && PF01389:OmpA-like transmembrane domain|PF00691:OmpA family	-
DUN60_RS20145	130.09	55.3895	1.23213	0.0130726	0.0424005	napF	NC_999999999.1	4532187	4532666	-	480	protein_coding	ferredoxin-type protein NapF && PF00037:4Fe-4S binding domain|PF12838:4Fe-4S dicluster domain	Fer4
DUN60_RS03930	452.803	937.229	-1.04913	0.0131081	0.0424614	hflD	NC_999999999.1	878339	878956	-	618	protein_coding	high frequency lysogenization protein HflD && PF04356:Protein of unknown function (DUF489)	-
DUN60_RS09990	2263.58	1101.49	1.03917	0.0131187	0.0424614	fur	NC_999999999.1	2287550	2287999	+	450	protein_coding	ferric iron uptake transcriptional regulator && PF01475:Ferric uptake regulator family	FUR
DUN60_RS23980	10.3717	32.9104	-1.64785	0.0131493	0.0425161	-	NC_999999999.1	5414924	5415325	+	402	protein_coding	hypothetical protein && -	-
DUN60_RS03870	800.962	383.919	1.06101	0.0131822	0.0425782	-	NC_999999999.1	862666	865848	+	3183	protein_coding	DNA translocase FtsK && PF01580:FtsK/SpoIIIE family|PF09397:Ftsk gamma domain|PF13491:4TM region of DNA translocase FtsK/SpoIIIE	-
DUN60_RS07065	19.626	3.51378	2.47085	0.013231	0.0426029	-	NC_999999999.1	1564216	1565409	+	1194	protein_coding	methyltransferase domain-containing protein && PF10672:S-adenosylmethionine-dependent methyltransferase	-
DUN60_RS11655	20.2043	3.51378	2.51245	0.013231	0.0426029	luxS	NC_999999999.1	2669971	2670489	-	519	protein_coding	S-ribosylhomocysteine lyase && PF02664:S-Ribosylhomocysteinase (LuxS)	-
DUN60_RS07200	19.626	3.51378	2.47085	0.013231	0.0426029	-	NC_999999999.1	1627234	1627992	+	759	protein_coding	sulfite exporter TauE/SafE family protein && PF01925:Sulfite exporter TauE/SafE	-
DUN60_RS10830	44.4954	103.805	-1.21814	0.013277	0.0427066	-	NC_999999999.1	2469818	2471290	+	1473	protein_coding	aminoacyl-histidine dipeptidase && PF01546:Peptidase family M20/M25/M40|PF07687:Peptidase dimerisation domain	Peptidase_M20
DUN60_RS07860	1134.08	548.183	1.04886	0.0133202	0.042801	-	NC_999999999.1	1794993	1796618	-	1626	protein_coding	trypsin-like serine protease && PF00089:Trypsin	Trypsin
DUN60_RS07150	101.173	41.5563	1.284	0.013338	0.0428141	prpC	NC_999999999.1	1614703	1615917	-	1215	protein_coding	2-methylcitrate synthase && PF00285:Citrate synthase, C-terminal domain	Citrate_synt
DUN60_RS06680	10.3717	1.39e-17	6.60113	0.0134121	0.042963	-	NC_999999999.1	1474318	1476207	-	1890	protein_coding	methyl-accepting chemotaxis protein && PF00015:Methyl-accepting chemotaxis protein (MCP) signalling domain|PF00672:HAMP domain	HAMP
DUN60_RS09490	10.3717	1.39e-17	6.60113	0.0134121	0.042963	-	NC_999999999.1	2179251	2179341	+	91	protein_coding	tRNA-Ser && -	-
DUN60_RS11565	824.096	1689.39	-1.0354	0.0134474	0.043013	pdhR	NC_999999999.1	2654356	2655117	-	762	protein_coding	pyruvate dehydrogenase complex transcriptional repressor PdhR && PF00392:Bacterial regulatory proteins, gntR family|PF07729:FCD domain	GntR
DUN60_RS14690	3398.86	6925.08	-1.02673	0.0134568	0.043013	gorA	NC_999999999.1	3263489	3264844	-	1356	protein_coding	glutathione-disulfide reductase && PF02852:Pyridine nucleotide-disulphide oxidoreductase, dimerisation domain|PF07992:Pyridine nucleotide-disulphide oxidoreductase	Pyr_redox_2
DUN60_RS01690	592.761	1219.07	-1.03997	0.0134693	0.043013	-	NC_999999999.1	401409	402176	-	768	protein_coding	1-acylglycerol-3-phosphate O-acyltransferase && PF01553:Acyltransferase	Acyltransferase
DUN60_RS22230	50.2789	115.909	-1.20142	0.0136066	0.0434068	fruA	NC_999999999.1	5021732	5023492	+	1761	protein_coding	PTS fructose transporter subunit IIBC && PF02302:PTS system, Lactose/Cellobiose specific IIB subunit|PF02378:Phosphotransferase system, EIIC	PTS_IIB
DUN60_RS01695	292.603	134.929	1.11694	0.0137425	0.0437953	-	NC_999999999.1	402374	403312	-	939	protein_coding	hypothetical protein && -	-
DUN60_RS00870	76.8828	29.452	1.38451	0.0137651	0.0438225	mutT	NC_999999999.1	205820	206218	+	399	protein_coding	8-oxo-dGTP diphosphatase MutT && PF00293:NUDIX domain	NUDIX
DUN60_RS21935	174.622	77.8683	1.16541	0.0137993	0.0438864	-	NC_999999999.1	4961102	4962709	-	1608	protein_coding	BCCT family transporter && PF02028:BCCT, betaine/carnitine/choline family transporter	-
DUN60_RS07215	34.6634	83.0556	-1.25549	0.0138481	0.0439966	-	NC_999999999.1	1629383	1630543	+	1161	protein_coding	HD domain-containing protein && PF01966:HD domain	HD
DUN60_RS09215	545.337	1118.78	-1.03639	0.0139814	0.044333	metG	NC_999999999.1	2116635	2118695	+	2061	protein_coding	methionine--tRNA ligase && PF01588:Putative tRNA binding domain|PF09334:tRNA synthetases class I (M)	-
DUN60_RS10985	956.535	463.458	1.04545	0.0139826	0.044333	-	NC_999999999.1	2514502	2515221	-	720	protein_coding	class I SAM-dependent methyltransferase && PF08241:Methyltransferase domain	Methyltransf_11
DUN60_RS13615	1376.99	670.949	1.03729	0.0140111	0.0443622	-	NC_999999999.1	3046206	3048056	-	1851	protein_coding	TonB-dependent receptor && PF07715:TonB-dependent Receptor Plug Domain|PF00593:TonB dependent receptor	TonB_dep_Rec
DUN60_RS12010	264.843	122.825	1.10874	0.0140204	0.0443622	epd	NC_999999999.1	2737270	2738319	-	1050	protein_coding	erythrose-4-phosphate dehydrogenase && PF00044:Glyceraldehyde 3-phosphate dehydrogenase, NAD binding domain|PF02800:Glyceraldehyde 3-phosphate dehydrogenase, C-terminal domain	-
DUN60_RS15250	20.7827	55.3895	-1.40544	0.0140899	0.0444915	rpmG	NC_999999999.1	3381252	3381419	+	168	protein_coding	50S ribosomal protein L33 && -	-
DUN60_RS02725	51.4356	17.3474	1.5678	0.0140899	0.0444915	-	NC_999999999.1	607966	609087	+	1122	protein_coding	chemotaxis response regulator protein-glutamate methylesterase && PF01339:CheB methylesterase|PF00072:Response regulator receiver domain	CheB_methylest
DUN60_RS18730	139.344	60.5769	1.20212	0.0141322	0.0445795	-	NC_999999999.1	4191709	4192128	-	420	protein_coding	GFA family protein && PF04828:Glutathione-dependent formaldehyde-activating enzyme	-
DUN60_RS04435	12.1069	36.3687	-1.57152	0.0141787	0.044681	-	NC_999999999.1	992690	993361	+	672	protein_coding	ABC transporter ATP-binding protein && PF00005:ABC transporter	ABC_tran
DUN60_RS08855	2436.5	1196.59	1.02591	0.0142283	0.0447918	aroA	NC_999999999.1	2028393	2029673	-	1281	protein_coding	3-phosphoshikimate 1-carboxyvinyltransferase && PF00275:EPSP synthase (3-phosphoshikimate 1-carboxyvinyltransferase)	EPSP_synthase
DUN60_RS11540	159.007	333.776	-1.06869	0.0143613	0.0451646	hpt	NC_999999999.1	2646389	2646919	-	531	protein_coding	hypoxanthine phosphoribosyltransferase && PF00156:Phosphoribosyl transferase domain	Pribosyltran
Novel00181	467.261	957.979	-1.03539	0.0143998	0.0452397	-	NC_999999999.1	3193461	3194194	-	734	-	PF00430:ATP synthase B/B' CF(0)|PF00137:ATP synthase subunit C	-
DUN60_RS08160	14.9989	1.78519	3.04309	0.0144854	0.0454629	-	NC_999999999.1	1868320	1868868	-	549	protein_coding	DUF882 domain-containing protein && PF05951:Bacterial protein of unknown function (DUF882)	-
DUN60_RS13975	1440.03	2918.77	-1.01915	0.0145007	0.0454649	rhlB	NC_999999999.1	3118728	3120038	+	1311	protein_coding	ATP-dependent RNA helicase RhlB && PF00270:DEAD/DEAH box helicase|PF00271:Helicase conserved C-terminal domain	DEAD
DUN60_RS02600	172.887	77.8683	1.15101	0.0145172	0.0454707	-	NC_999999999.1	580920	582386	+	1467	protein_coding	sigma-54-dependent Fis family transcriptional regulator && PF06490:Flagellar regulatory protein FleQ|PF00158:Sigma-54 interaction domain|PF02954:Bacterial regulatory protein, Fis family	Sigma54_activat
DUN60_RS12535	836.819	406.398	1.0421	0.0145445	0.0455101	-	NC_999999999.1	2830633	2831370	+	738	protein_coding	DUF2796 domain-containing protein && PF10986:Protein of unknown function (DUF2796)	-
DUN60_RS08175	310.532	145.304	1.09586	0.0147028	0.0459591	-	NC_999999999.1	1871765	1872826	-	1062	protein_coding	iron-regulated protein A && PF09375:Imelysin	-
DUN60_RS02610	181.562	378.732	-1.05975	0.014892	0.0465037	-	NC_999999999.1	583646	585055	+	1410	protein_coding	sigma-54-dependent Fis family transcriptional regulator && PF00072:Response regulator receiver domain|PF00158:Sigma-54 interaction domain|PF02954:Bacterial regulatory protein, Fis family	Sigma54_activat
DUN60_RS15240	134.139	58.8478	1.18899	0.015001	0.046797	radC	NC_999999999.1	3380035	3380709	+	675	protein_coding	JAB domain-containing protein && PF04002:RadC-like JAB domain	RadC
DUN60_RS22500	3716.36	7483.58	-1.00979	0.0150178	0.0468025	-	NC_999999999.1	5084330	5084923	-	594	protein_coding	hypothetical protein && PF05995:Cysteine dioxygenase type I	-
DUN60_RS09385	850.699	1722.24	-1.01736	0.0151511	0.0471704	nth	NC_999999999.1	2155830	2156465	+	636	protein_coding	endonuclease III && PF00633:Helix-hairpin-helix motif|PF00730:HhH-GPD superfamily base excision DNA repair protein	HhH-GPD
DUN60_RS11695	160.164	70.9517	1.17493	0.0152053	0.0472919	-	NC_999999999.1	2680257	2680514	-	258	protein_coding	oxaloacetate decarboxylase subunit gamma && -	-
DUN60_RS22885	1293.71	636.367	1.02363	0.0152888	0.0475041	-	NC_999999999.1	5169848	5170162	+	315	protein_coding	DUF496 family protein && PF04363:Protein of unknown function (DUF496)	-
DUN60_RS02995	78.0395	31.1812	1.32385	0.0153687	0.0477044	-	NC_999999999.1	683058	683657	+	600	protein_coding	DTW domain-containing protein && PF03942:DTW domain	DTW
DUN60_RS17085	79.1962	31.1812	1.34503	0.0154195	0.0478144	-	NC_999999999.1	3781797	3783353	-	1557	protein_coding	M20/M25/M40 family metallo-hydrolase && PF04389:Peptidase family M28	-
DUN60_RS09980	2036.87	1008.12	1.01472	0.0154941	0.0479978	fldA	NC_999999999.1	2286206	2286739	+	534	protein_coding	flavodoxin FldA && PF00258:Flavodoxin	-
DUN60_RS15055	148.019	309.568	-1.0633	0.0155827	0.0482239	-	NC_999999999.1	3346946	3348316	+	1371	protein_coding	NCS2 family permease && PF00860:Permease family	-
DUN60_RS10725	372.992	759.133	-1.02474	0.0157171	0.0485915	thiI	NC_999999999.1	2448410	2449858	-	1449	protein_coding	tRNA 4-thiouridine(8) synthase ThiI && PF02926:THUMP domain|PF02568:Thiamine biosynthesis protein (ThiI)	-
DUN60_RS04085	62.4242	138.387	-1.1457	0.0159909	0.0493888	-	NC_999999999.1	911456	911845	+	390	protein_coding	DUF2750 domain-containing protein && PF11042:Protein of unknown function (DUF2750)	-
DUN60_RS10920	8.63647	29.452	-1.74801	0.0160516	0.0495051	-	NC_999999999.1	2493444	2494508	+	1065	protein_coding	hypothetical protein && -	-
DUN60_RS18075	165.369	74.41	1.15242	0.0160604	0.0495051	-	NC_999999999.1	4030987	4031883	+	897	protein_coding	lipase secretion chaperone && PF03280:Proteobacterial lipase chaperone protein	-
DUN60_RS06925	2123.62	1056.54	1.00722	0.0162042	0.0498844	-	NC_999999999.1	1526767	1527315	-	549	protein_coding	cell division protein ZapC && PF07126:Cell-division protein ZapC	-
DUN60_RS13635	48.5439	17.3474	1.48456	0.0162157	0.0498844	-	NC_999999999.1	3050672	3050863	-	192	protein_coding	hypothetical protein && -	-
DUN60_RS15940	564.422	1139.53	-1.01329	0.0162535	0.0499514	rlmB	NC_999999999.1	3516183	3516923	+	741	protein_coding	23S rRNA (guanosine(2251)-2'-O)-methyltransferase RlmB && PF08032:RNA 2'-O ribose methyltransferase substrate binding|PF00588:SpoU rRNA Methylase family	SpoU_methylase
DUN60_RS01545	168.839	349.337	-1.04794	0.0164549	0.0504016	ispG	NC_999999999.1	367000	368121	+	1122	protein_coding	flavodoxin-dependent (E)-4-hydroxy-3-methylbut-2-enyl-diphosphate synthase && PF04551:GcpE protein	-
DUN60_RS06970	338.292	160.866	1.07259	0.016465	0.0504016	-	NC_999999999.1	1541533	1543329	+	1797	protein_coding	ABC transporter ATP-binding protein && PF00005:ABC transporter|PF00664:ABC transporter transmembrane region	ABC_tran
Novel00216	495.6	240.404	1.04384	0.0165689	0.0506699	-	NC_999999999.1	5378112	5378469	-	358	-	PF03466:LysR substrate binding domain	-
DUN60_RS00045	9.79331	31.1812	-1.6517	0.0166546	0.0508319	dusA	NC_999999999.1	7275	8276	+	1002	protein_coding	tRNA dihydrouridine(20/20a) synthase DusA && PF01207:Dihydrouridine synthase (Dus)	Dus
DUN60_RS17275	9.79331	31.1812	-1.6517	0.0166546	0.0508319	-	NC_999999999.1	3827086	3828237	+	1152	protein_coding	amidohydrolase && PF07687:Peptidase dimerisation domain|PF01546:Peptidase family M20/M25/M40	Peptidase_M20
DUN60_RS12680	1556.27	774.695	1.00644	0.0167011	0.0509235	rpmJ	NC_999999999.1	2856097	2856210	-	114	protein_coding	50S ribosomal protein L36 && -	-
DUN60_RS10350	222.624	103.805	1.10099	0.0167274	0.0509536	-	NC_999999999.1	2358227	2359798	+	1572	protein_coding	LysM peptidoglycan-binding domain-containing protein && PF01464:Transglycosylase SLT domain|PF01476:LysM domain	LysM
DUN60_RS07220	917.787	1836.36	-1.00043	0.0167701	0.0510338	gnd	NC_999999999.1	1630679	1632127	-	1449	protein_coding	decarboxylating NADP(+)-dependent phosphogluconate dehydrogenase && PF00393:6-phosphogluconate dehydrogenase, C-terminal domain|PF03446:NAD binding domain of 6-phosphogluconate dehydrogenase	NAD_binding_2
Novel00156	68.786	148.762	-1.11026	0.0170008	0.0516851	-	NC_999999999.1	3056133	3056363	-	231	-	-	-
DUN60_RS13285	76.8828	31.1812	1.30234	0.0170555	0.0517792	-	NC_999999999.1	2973572	2974957	+	1386	protein_coding	class II fumarate hydratase && PF00206:Lyase|PF10415:Fumarase C C-terminus	-
DUN60_RS21545	36.3985	84.7848	-1.21502	0.0170867	0.0517792	-	NC_999999999.1	4846423	4847049	-	627	protein_coding	LysE family translocator && PF01810:LysE type translocator	-
DUN60_RS19215	37.5552	86.5139	-1.19917	0.0170985	0.0517792	-	NC_999999999.1	4316307	4317035	+	729	protein_coding	AraC family transcriptional regulator && PF12833:Helix-turn-helix domain	-
Novel00069	37.5552	86.5139	-1.19917	0.0170985	0.0517792	-	NC_999999999.1	2228883	2229016	+	134	-	-	-
DUN60_RS05465	400.753	193.719	1.04891	0.0171222	0.0518005	-	NC_999999999.1	1226617	1227645	+	1029	protein_coding	succinylglutamate desuccinylase && PF04952:Succinylglutamate desuccinylase / Aspartoacylase family	-
DUN60_RS07135	30.0366	8.70116	1.7857	0.017143	0.051813	-	NC_999999999.1	1608760	1610664	-	1905	protein_coding	propionyl-CoA synthetase && PF16177:Acetyl-coenzyme A synthetase N-terminus|PF00501:AMP-binding enzyme|PF13193:AMP-binding enzyme C-terminal domain	AMP-binding
Novel00057	379.932	183.344	1.05136	0.0171892	0.051902	-	NC_999999999.1	1519887	1520127	+	241	-	PF04957:Ribosome modulation factor	-
DUN60_RS18930	990.079	491.123	1.01153	0.0172535	0.0520456	-	NC_999999999.1	4243065	4244525	+	1461	protein_coding	hypothetical protein && -	-
DUN60_RS22585	825.253	408.127	1.0159	0.017368	0.0523402	-	NC_999999999.1	5102425	5104188	-	1764	protein_coding	ABC transporter ATP-binding protein && PF00005:ABC transporter|PF00664:ABC transporter transmembrane region	ABC_membrane
DUN60_RS10040	445.285	894.002	-1.00516	0.0176047	0.0530018	adk	NC_999999999.1	2301945	2302589	-	645	protein_coding	adenylate kinase && PF05191:Adenylate kinase, active site lid|PF00406:Adenylate kinase	ADK
DUN60_RS02870	183.297	84.7848	1.11261	0.0176635	0.0531274	-	NC_999999999.1	640122	641369	+	1248	protein_coding	carbohydrate ABC transporter substrate-binding protein && PF01547:Bacterial extracellular solute-binding protein	SBP_bac_1
DUN60_RS14980	173.466	79.5974	1.12416	0.0177456	0.0533227	-	NC_999999999.1	3328742	3329521	+	780	protein_coding	type II secretion system protein N && PF01203:Type II secretion system (T2SS), protein N	-
DUN60_RS21930	238.818	112.451	1.08686	0.0179472	0.0538762	-	NC_999999999.1	4959086	4960897	-	1812	protein_coding	hypothetical protein && -	-
DUN60_RS19235	19.0476	3.51378	2.42802	0.0180032	0.05394	-	NC_999999999.1	4319994	4320809	+	816	protein_coding	ABC transporter permease && PF00528:Binding-protein-dependent transport system inner membrane component	BPD_transp_1
DUN60_RS15745	6.32273	22.5351	-1.80361	0.0180032	0.05394	epmA	NC_999999999.1	3485988	3486959	+	972	protein_coding	elongation factor P--(R)-beta-lysine ligase && PF00152:tRNA synthetases class II (D, K and N)	tRNA-synt_2
Novel00203	139.344	62.3061	1.16154	0.018078	0.0541119	-	NC_999999999.1	4240069	4240356	+	288	-	-	-
sRNA00104	340.605	164.324	1.05174	0.0182642	0.0545642	-	NC_999999999.1	2682424	2682628	-	205	-	-	-
Novel00180	194.864	89.9721	1.1152	0.0183705	0.0547762	-	NC_999999999.1	3192833	3193372	-	540	-	PF00119:ATP synthase A chain	-
DUN60_RS00540	123.15	255.966	-1.05412	0.018471	0.0550231	-	NC_999999999.1	132538	133308	+	771	protein_coding	DeoR family transcriptional regulator && PF08220:DeoR-like helix-turn-helix domain|PF00455:DeoR C terminal sensor domain	DeoR
DUN60_RS10520	237.661	112.451	1.07986	0.0186183	0.0553555	-	NC_999999999.1	2393858	2395444	-	1587	protein_coding	AbgT family transporter && PF03806:AbgT putative transporter family	-
DUN60_RS22405	83.8229	34.6396	1.2753	0.0188214	0.0558295	-	NC_999999999.1	5062698	5063621	+	924	protein_coding	hypothetical protein && -	-
DUN60_RS09360	79.7745	32.9104	1.27777	0.0188757	0.0559067	rsxB	NC_999999999.1	2149951	2150544	+	594	protein_coding	electron transport complex subunit RsxB && PF14697:4Fe-4S dicluster domain|PF04060:Putative Fe-S cluster	FeS
DUN60_RS13890	47.3872	17.3474	1.44987	0.0189024	0.0559301	-	NC_999999999.1	3098082	3099308	+	1227	protein_coding	heme biosynthesis operon protein HemX && PF04375:HemX, putative uroporphyrinogen-III C-methyltransferase	-
DUN60_RS03980	154.38	70.9517	1.12192	0.0189197	0.0559301	hisH	NC_999999999.1	889742	890356	+	615	protein_coding	imidazole glycerol phosphate synthase subunit HisH && PF00117:Glutamine amidotransferase class-I	GATase
DUN60_RS20165	260.795	124.554	1.06637	0.0190015	0.0560652	-	NC_999999999.1	4537303	4537809	-	507	protein_coding	hypothetical protein && -	-
DUN60_RS11050	128.355	57.1187	1.16847	0.0194102	0.0571084	cpaB	NC_999999999.1	2527571	2528320	-	750	protein_coding	Flp pilus assembly protein CpaB && PF08666:SAF domain|PF16976:Flp pilus assembly protein RcpC/CpaB	-
DUN60_RS19785	106.957	46.7438	1.19458	0.0199475	0.0585781	-	NC_999999999.1	4459466	4461472	+	2007	protein_coding	TonB-dependent siderophore receptor && PF07715:TonB-dependent Receptor Plug Domain|PF00593:TonB dependent receptor	TonB_dep_Rec
DUN60_RS08670	23.0962	5.24277	2.13385	0.0199879	0.0586412	tolA	NC_999999999.1	1982150	1983217	-	1068	protein_coding	cell envelope integrity protein TolA && PF06519:TolA C-terminal	-
DUN60_RS15825	3.43034	17.3474	-2.28165	0.0209521	0.0610661	-	NC_999999999.1	3496203	3496279	+	77	protein_coding	tRNA-Met && -	-
DUN60_RS21125	13.8421	1.78519	2.92847	0.0209521	0.0610661	-	NC_999999999.1	4746684	4748591	+	1908	protein_coding	GGDEF and EAL domain-containing protein && PF00563:EAL domain|PF01590:GAF domain|PF00990:Diguanylate cyclase, GGDEF domain	EAL
DUN60_RS16720	14.4205	1.78519	2.98691	0.0209521	0.0610661	-	NC_999999999.1	3685910	3686929	-	1020	protein_coding	ABC transporter ATP-binding protein && PF00005:ABC transporter|PF08402:TOBE domain	ABC_tran
DUN60_RS20695	74.5694	31.1812	1.25835	0.0210014	0.0611522	-	NC_999999999.1	4656629	4657147	+	519	protein_coding	DUF2271 domain-containing protein && PF10029:Predicted periplasmic protein (DUF2271)	-
DUN60_RS06595	26.5664	6.97193	1.92697	0.0210963	0.0613712	-	NC_999999999.1	1451806	1452291	-	486	protein_coding	lipoprotein NlpC && PF00877:NlpC/P60 family	-
DUN60_RS03975	283.928	138.387	1.03704	0.0211226	0.0613901	hisB	NC_999999999.1	888628	889716	+	1089	protein_coding	bifunctional histidinol-phosphatase/imidazoleglycerol-phosphate dehydratase HisB && PF08645:Polynucleotide kinase 3 phosphatase|PF00475:Imidazoleglycerol-phosphate dehydratase	-
Novel00090	120.837	245.592	-1.02176	0.0213657	0.0619933	-	NC_999999999.1	2636323	2636567	-	245	-	-	-
DUN60_RS13260	264.843	128.013	1.04909	0.0215416	0.0621565	-	NC_999999999.1	2968178	2968807	+	630	protein_coding	response regulator transcription factor && PF00072:Response regulator receiver domain|PF00196:Bacterial regulatory proteins, luxR family	Response_reg
DUN60_RS16020	60.6891	24.2644	1.32299	0.0215532	0.0621565	-	NC_999999999.1	3533233	3534861	+	1629	protein_coding	ABC transporter ATP-binding protein && PF08352:Oligopeptide/dipeptide transporter, C-terminal region|PF00005:ABC transporter	ABC_tran
DUN60_RS13005	9.2149	1.39e-17	6.43307	0.0215665	0.0621565	-	NC_999999999.1	2911420	2911620	+	201	protein_coding	hypothetical protein && -	-
DUN60_RS05220	9.79331	1.39e-17	6.51955	0.0215665	0.0621565	-	NC_999999999.1	1176159	1177073	+	915	protein_coding	EamA family transporter && PF00892:EamA-like transporter family	DUF6
DUN60_RS19595	1.69475	12.1597	-2.72789	0.0215665	0.0621565	fhuB	NC_999999999.1	4404990	4406984	+	1995	protein_coding	Fe(3+)-hydroxamate ABC transporter permease FhuB && PF01032:FecCD transport family	-
DUN60_RS17685	9.2149	1.39e-17	6.43307	0.0215665	0.0621565	-	NC_999999999.1	3932736	3933434	+	699	protein_coding	L-ribulose-5-phosphate 4-epimerase && PF00596:Class II Aldolase and Adducin N-terminal domain	Aldolase_II
DUN60_RS02760	12.1069	34.6396	-1.50134	0.0216953	0.0624696	-	NC_999999999.1	613892	614632	+	741	protein_coding	heme ABC transporter permease && PF01578:Cytochrome C assembly protein	-
DUN60_RS12865	32.9284	10.4304	1.65764	0.0218722	0.0629204	kefB	NC_999999999.1	2878406	2880202	-	1797	protein_coding	glutathione-regulated potassium-efflux system protein KefB && PF02254:TrkA-N domain|PF00999:Sodium/hydrogen exchanger family	Na_H_Exchanger
DUN60_RS18700	20.2043	50.2021	-1.30414	0.022032	0.063263	-	NC_999999999.1	4183641	4184555	-	915	protein_coding	chemotaxis protein CheV && PF01584:CheW-like domain|PF00072:Response regulator receiver domain	Response_reg
DUN60_RS03595	20.2043	50.2021	-1.30414	0.022032	0.063263	-	NC_999999999.1	803120	805096	-	1977	protein_coding	MBL fold metallo-hydrolase && PF00753:Metallo-beta-lactamase superfamily|PF14863:Alkyl sulfatase dimerisation|PF14864:Alkyl sulfatase C-terminal	Lactamase_B
DUN60_RS12870	36.3985	12.1597	1.58132	0.0220647	0.0632985	kefG	NC_999999999.1	2880189	2880773	-	585	protein_coding	glutathione-regulated potassium-efflux system ancillary protein KefG && PF02525:Flavodoxin-like fold	Flavodoxin_2
DUN60_RS03605	122.572	55.3895	1.14634	0.022273	0.0637781	-	NC_999999999.1	806352	807023	-	672	protein_coding	magnesium transporter && -	-
DUN60_RS18905	172.309	81.3265	1.08353	0.0225732	0.0645781	-	NC_999999999.1	4237768	4238391	-	624	protein_coding	3'-5' exonuclease && PF00929:Exonuclease	Exonuc_X-T
Novel00037	6.32273	1.39e-17	5.90007	0.0226768	0.0646956	-	NC_999999999.1	410803	410895	-	93	-	-	-
DUN60_RS01735	0.538987	8.70116	-3.67219	0.0226768	0.0646956	-	NC_999999999.1	409929	410240	+	312	protein_coding	RnfH family protein && PF03658:RnfH family Ubiquitin	-
DUN60_RS20640	6.32273	1.39e-17	5.90007	0.0226768	0.0646956	-	NC_999999999.1	4644290	4645675	+	1386	protein_coding	sensor histidine kinase && PF02518:Histidine kinase-, DNA gyrase B-, and HSP90-like ATPase|PF16750:Sensor domain of 2-component histidine kinase|PF00672:HAMP domain|PF00512:His Kinase A (phospho-acceptor) domain	HATPase_c
DUN60_RS15965	120.837	243.862	-1.01157	0.0229392	0.0653842	-	NC_999999999.1	3519835	3521241	+	1407	protein_coding	replicative DNA helicase && PF03796:DnaB-like helicase C terminal domain|PF00772:DnaB-like helicase N terminal domain	DnaB_C
DUN60_RS19815	115.053	233.488	-1.01953	0.0232685	0.0662619	-	NC_999999999.1	4466478	4467626	-	1149	protein_coding	iron-containing alcohol dehydrogenase && PF00465:Iron-containing alcohol dehydrogenase	-
DUN60_RS12550	33.5067	76.1391	-1.17888	0.0234435	0.0666379	-	NC_999999999.1	2833497	2834012	+	516	protein_coding	DUF3299 domain-containing protein && PF11736:Protein of unknown function (DUF3299)	-
DUN60_RS14465	123.15	249.05	-1.01461	0.023559	0.0669049	trkA	NC_999999999.1	3220724	3222100	-	1377	protein_coding	Trk system potassium transporter TrkA && PF02254:TrkA-N domain|PF02080:TrkA-C domain	TrkA_C
DUN60_RS14935	98.8598	43.2854	1.19193	0.0236256	0.0670326	gspE	NC_999999999.1	3320933	3322435	+	1503	protein_coding	type II secretion system ATPase GspE && PF00437:Type II/IV secretion system protein	-
DUN60_RS11350	322.677	160.866	1.00444	0.023914	0.0676198	-	NC_999999999.1	2590413	2593520	-	3108	protein_coding	efflux RND transporter permease subunit && PF00873:AcrB/AcrD/AcrF family	ACR_tran
DUN60_RS01980	69.3643	145.304	-1.06428	0.0240948	0.068053	-	NC_999999999.1	471156	471788	+	633	protein_coding	NADH:ubiquinone reductase (Na(+)-transporting) subunit D && PF02508:Rnf-Nqr subunit, membrane protein	-
DUN60_RS04805	27.7231	65.7643	-1.23975	0.0242206	0.0683461	-	NC_999999999.1	1089024	1089518	+	495	protein_coding	porin family protein && PF13505:Outer membrane protein beta-barrel domain	-
DUN60_RS01070	113.897	51.9312	1.13349	0.0243265	0.0685203	recJ	NC_999999999.1	258675	260411	+	1737	protein_coding	single-stranded-DNA-specific exonuclease RecJ && PF01368:DHH family|PF02272:DHHA1 domain	-
DUN60_RS10500	111.583	50.2021	1.15273	0.0244677	0.0687933	-	NC_999999999.1	2390776	2391294	-	519	protein_coding	GNAT family N-acetyltransferase && PF13302:Acetyltransferase (GNAT) domain	-
DUN60_RS19510	17.8908	3.51378	2.33835	0.0245106	0.0688515	-	NC_999999999.1	4387570	4388109	-	540	protein_coding	YaeQ family protein && PF07152:YaeQ protein	-
DUN60_RS04405	83.2445	171.24	-1.0385	0.0250958	0.0700516	rsuA	NC_999999999.1	985464	986159	+	696	protein_coding	16S rRNA pseudouridine(516) synthase RsuA && PF00849:RNA pseudouridylate synthase|PF01479:S4 domain	S4
DUN60_RS19880	219.154	107.263	1.03108	0.0254194	0.0707639	-	NC_999999999.1	4477535	4479121	-	1587	protein_coding	BCCT family transporter && PF02028:BCCT, betaine/carnitine/choline family transporter	-
Novel00024	116.21	53.6604	1.11525	0.0257589	0.0715807	-	NC_999999999.1	212257	212426	-	170	-	-	-
DUN60_RS10685	135.874	64.0352	1.08574	0.0258266	0.0717047	-	NC_999999999.1	2437911	2439476	+	1566	protein_coding	GGDEF domain-containing protein && PF00990:Diguanylate cyclase, GGDEF domain	GGDEF
DUN60_RS03990	43.3387	15.6182	1.47245	0.0258645	0.0717456	hisF	NC_999999999.1	891119	891892	+	774	protein_coding	imidazole glycerol phosphate synthase subunit HisF && PF00977:Histidine biosynthesis protein	-
DUN60_RS00755	66.4726	27.7228	1.26217	0.0265384	0.0734181	-	NC_999999999.1	180495	181100	-	606	protein_coding	BON domain-containing protein && PF04972:BON domain	BON
DUN60_RS01910	10.3717	29.452	-1.48794	0.02672	0.0737235	tcdA	NC_999999999.1	456567	457376	+	810	protein_coding	tRNA cyclic N6-threonylcarbamoyladenosine(37) synthase TcdA && PF00899:ThiF family	-
DUN60_RS19200	25.988	6.97193	1.89539	0.02672	0.0737235	-	NC_999999999.1	4313407	4314081	-	675	protein_coding	glutathione S-transferase family protein && PF00043:Glutathione S-transferase, C-terminal domain|PF02798:Glutathione S-transferase, N-terminal domain	GST_N
DUN60_RS16890	25.988	6.97193	1.89539	0.02672	0.0737235	-	NC_999999999.1	3729366	3731195	-	1830	protein_coding	SUMF1/EgtB/PvdO family nonheme iron enzyme && PF08308:PEGA domain|PF03781:Sulfatase-modifying factor enzyme 1	DUF323
DUN60_RS06300	31.7716	10.4304	1.60628	0.02678	0.073758	-	NC_999999999.1	1398860	1400695	-	1836	protein_coding	ABC transporter ATP-binding protein/permease && PF00664:ABC transporter transmembrane region|PF00005:ABC transporter	ABC_membrane
DUN60_RS12435	31.7716	10.4304	1.60628	0.02678	0.073758	hpf	NC_999999999.1	2809696	2809983	+	288	protein_coding	ribosome hibernation promoting factor && -	-
DUN60_RS20820	51.4356	108.992	-1.07998	0.0268604	0.0739137	-	NC_999999999.1	4678531	4679406	-	876	protein_coding	metal-dependent hydrolase && PF03372:Endonuclease/Exonuclease/phosphatase family	Exo_endo_phos
DUN60_RS09235	2.85182	13.8889	-2.21629	0.0270427	0.074087	dsbB	NC_999999999.1	2122814	2123323	+	510	protein_coding	disulfide bond formation protein DsbB && PF02600:Disulfide bond formation protein DsbB	DsbB
DUN60_RS10480	2.85182	13.8889	-2.21629	0.0270427	0.074087	truC	NC_999999999.1	2388213	2388962	-	750	protein_coding	tRNA pseudouridine(65) synthase TruC && PF00849:RNA pseudouridylate synthase	-
DUN60_RS07195	2.27329	13.8889	-2.52525	0.0270427	0.074087	-	NC_999999999.1	1625522	1627042	+	1521	protein_coding	tripartite tricarboxylate transporter permease && PF01970:Tripartite tricarboxylate transporter TctA family	-
DUN60_RS19220	2.27329	13.8889	-2.52525	0.0270427	0.074087	-	NC_999999999.1	4317121	4318038	+	918	protein_coding	EamA family transporter && PF00892:EamA-like transporter family	DUF6
DUN60_RS01100	2.85182	13.8889	-2.21629	0.0270427	0.074087	-	NC_999999999.1	266067	266378	+	312	protein_coding	hypothetical protein && -	-
DUN60_RS11950	102.908	46.7438	1.13899	0.0270674	0.0740892	-	NC_999999999.1	2726480	2727055	-	576	protein_coding	YecA family protein && PF03695:Uncharacterised protein family (UPF0149)	-
DUN60_RS11035	76.3044	155.678	-1.02645	0.0274107	0.0749628	-	NC_999999999.1	2524565	2525833	-	1269	protein_coding	pilus assembly protein && PF13400:Putative Flp pilus-assembly TadE/G-like	-
sRNA00097	58.3758	24.2644	1.26706	0.0275952	0.0754009	-	NC_999999999.1	2569154	2569235	+	82	-	-	-
Novel00182	226.094	112.451	1.00793	0.0278575	0.0758506	-	NC_999999999.1	3224747	3225051	+	305	-	PF01327:Polypeptide deformylase	-
DUN60_RS07885	54.9057	115.909	-1.07477	0.0280043	0.0761167	-	NC_999999999.1	1802279	1802947	+	669	protein_coding	OmpA family protein && PF13488:Glycine zipper|PF00691:OmpA family	-
DUN60_RS22940	216.263	107.263	1.01193	0.0284935	0.0771538	-	NC_999999999.1	5183075	5183536	-	462	protein_coding	Lrp/AsnC family transcriptional regulator && PF13404:AsnC-type helix-turn-helix domain|PF01037:Lrp/AsnC ligand binding domain	AsnC_trans_reg
sRNA00143	52.5923	20.8059	1.33825	0.0285101	0.0771538	-	NC_999999999.1	3166449	3166498	-	50	-	-	-
DUN60_RS21240	20.7827	50.2021	-1.26371	0.0295429	0.0797401	-	NC_999999999.1	4769364	4771802	+	2439	protein_coding	lipase && PF12262:Bacterial virulence factor lipase N-terminal	-
DUN60_RS13770	4.00885	15.6182	-1.91451	0.0303481	0.0817005	arsJ	NC_999999999.1	3072626	3073846	-	1221	protein_coding	organoarsenical effux MFS transporter ArsJ && PF07690:Major Facilitator Superfamily	MFS_1
DUN60_RS08970	91.3413	41.5563	1.13673	0.030667	0.0823445	-	NC_999999999.1	2057918	2058658	-	741	protein_coding	ABC transporter permease && PF00528:Binding-protein-dependent transport system inner membrane component	BPD_transp_1
DUN60_RS09320	75.1478	32.9104	1.19174	0.031014	0.0832045	moaB	NC_999999999.1	2141422	2141934	-	513	protein_coding	molybdenum cofactor biosynthesis protein B && PF00994:Probable molybdopterin binding domain	-
DUN60_RS21995	66.4726	134.929	-1.01875	0.0311237	0.0834265	atpD	NC_999999999.1	4973198	4974583	+	1386	protein_coding	F0F1 ATP synthase subunit beta && PF02874:ATP synthase alpha/beta family, beta-barrel domain|PF00006:ATP synthase alpha/beta family, nucleotide-binding domain	ATP-synt_ab
DUN60_RS11675	56.0624	22.5351	1.31529	0.0316557	0.0845604	-	NC_999999999.1	2675711	2676172	-	462	protein_coding	DedA family protein && PF09335:SNARE associated Golgi protein	-
DUN60_RS15030	5.16581	17.3474	-1.71132	0.0322922	0.0860387	envZ	NC_999999999.1	3339088	3340389	+	1302	protein_coding	two-component system sensor histidine kinase EnvZ && PF02518:Histidine kinase-, DNA gyrase B-, and HSP90-like ATPase|PF00512:His Kinase A (phospho-acceptor) domain|PF00672:HAMP domain	HATPase_c
DUN60_RS07310	12.6853	34.6396	-1.43481	0.0327785	0.0870356	-	NC_999999999.1	1652904	1653539	-	636	protein_coding	LysE family translocator && PF01810:LysE type translocator	-
DUN60_RS18120	190.816	95.1595	1.00411	0.0329864	0.0874378	pstA	NC_999999999.1	4044830	4045693	+	864	protein_coding	phosphate ABC transporter permease PstA && PF00528:Binding-protein-dependent transport system inner membrane component	BPD_transp_1
DUN60_RS14855	16.7341	3.51378	2.24273	0.0333763	0.0882455	glnL	NC_999999999.1	3302650	3303699	-	1050	protein_coding	nitrogen regulation protein NR(II) && PF02518:Histidine kinase-, DNA gyrase B-, and HSP90-like ATPase|PF00989:PAS fold|PF00512:His Kinase A (phospho-acceptor) domain	HATPase_c
DUN60_RS05055	26.5664	8.70116	1.6095	0.0335331	0.0885558	-	NC_999999999.1	1144667	1145341	+	675	protein_coding	response regulator transcription factor && PF00486:Transcriptional regulatory protein, C terminal|PF00072:Response regulator receiver domain	Response_reg
DUN60_RS10485	47.9655	19.0767	1.33063	0.033664	0.0887038	-	NC_999999999.1	2388962	2389276	-	315	protein_coding	YqcC family protein && PF04287:tRNA pseudouridine synthase C	-
DUN60_RS14280	20.7827	5.24277	1.9826	0.0340884	0.0895939	yidD	NC_999999999.1	3183412	3183669	+	258	protein_coding	membrane protein insertion efficiency factor YidD && -	-
DUN60_RS13000	7.47961	24.2644	-1.67275	0.0340884	0.0895939	oxyR	NC_999999999.1	2910528	2911421	-	894	protein_coding	DNA-binding transcriptional regulator OxyR && PF03466:LysR substrate binding domain|PF00126:Bacterial regulatory helix-turn-helix protein, lysR family	LysR_substrate
DUN60_RS17995	8.63647	1.39e-17	6.34107	0.0348666	0.0910227	-	NC_999999999.1	4012174	4012644	-	471	protein_coding	TetR/AcrR family transcriptional regulator && -	-
DUN60_RS22655	1.11633	10.4304	-3.05081	0.0348666	0.0910227	-	NC_999999999.1	5118520	5119842	-	1323	protein_coding	TRAP transporter large permease subunit && PF06808:Tripartite ATP-independent periplasmic transporter, DctM component	-
DUN60_RS16165	1.69475	10.4304	-2.50763	0.0348666	0.0910227	-	NC_999999999.1	3573771	3575111	-	1341	protein_coding	MFS transporter && PF07690:Major Facilitator Superfamily	MFS_1
DUN60_RS16530	8.05805	1.39e-17	6.2428	0.0348666	0.0910227	-	NC_999999999.1	3649195	3650487	-	1293	protein_coding	hypothetical protein && -	-
DUN60_RS08230	8.63647	1.39e-17	6.34107	0.0348666	0.0910227	-	NC_999999999.1	1884338	1884682	+	345	protein_coding	rhodanese-like domain-containing protein && PF00581:Rhodanese-like domain	Rhodanese
DUN60_RS09785	8.05805	1.39e-17	6.2428	0.0348666	0.0910227	-	NC_999999999.1	2243494	2244492	-	999	protein_coding	lytic murein transglycosylase && PF13406:Transglycosylase SLT domain	-
DUN60_RS17810	8.05805	1.39e-17	6.2428	0.0348666	0.0910227	-	NC_999999999.1	3955590	3955922	-	333	protein_coding	DUF1971 domain-containing protein && PF09313:Domain of unknown function (DUF1971)	-
sRNA00083	37.5552	13.8889	1.43523	0.0368698	0.0957688	-	NC_999999999.1	2302702	2302850	-	149	-	-	-
DUN60_RS01685	107.535	51.9312	1.05068	0.0370781	0.0961491	-	NC_999999999.1	399861	401231	-	1371	protein_coding	MBL fold metallo-hydrolase && PF10996:Beta-Casp domain|PF07521:Zn-dependent metallo-hydrolase RNA specificity domain|PF00753:Metallo-beta-lactamase superfamily	Lactamase_B
sRNA00162	108.113	51.9312	1.05841	0.0370781	0.0961491	-	NC_999999999.1	3591790	3591876	-	87	-	-	-
DUN60_RS03940	86.1363	39.8271	1.11346	0.0372092	0.0964084	-	NC_999999999.1	880345	880614	+	270	protein_coding	hypothetical protein && -	-
DUN60_RS20950	127.198	62.3061	1.03012	0.0372672	0.0964783	-	NC_999999999.1	4707947	4708099	+	153	protein_coding	YoaH family protein && -	-
DUN60_RS03755	77.4611	36.3687	1.09146	0.0395766	0.101744	mfd	NC_999999999.1	836153	839614	-	3462	protein_coding	transcription-repair coupling factor && PF00270:DEAD/DEAH box helicase|PF00271:Helicase conserved C-terminal domain|PF02559:CarD-like/TRCF domain|PF03461:TRCF domain	DEAD
DUN60_RS05815	20.7827	48.4729	-1.2132	0.0396637	0.101833	-	NC_999999999.1	1310629	1311471	+	843	protein_coding	type II secretion system F family protein && PF00482:Type II secretion system (T2SS), protein F	-
DUN60_RS08125	32.9284	70.9517	-1.10216	0.039811	0.102127	-	NC_999999999.1	1862240	1863523	-	1284	protein_coding	TRAP transporter large permease subunit && PF06808:Tripartite ATP-independent periplasmic transporter, DctM component	-
DUN60_RS09610	55.484	24.2644	1.19395	0.0399163	0.102312	-	NC_999999999.1	2204970	2206547	+	1578	protein_coding	alkaline phosphatase && PF00245:Alkaline phosphatase	-
DUN60_RS17250	5.16581	1.39e-17	5.61592	0.0409646	0.103893	-	NC_999999999.1	3822004	3823167	+	1164	protein_coding	aminopeptidase P family protein && PF01321:Creatinase/Prolidase N-terminal domain|PF00557:Metallopeptidase family M24	Peptidase_M24
DUN60_RS04985	5.16581	1.39e-17	5.61592	0.0409646	0.103893	-	NC_999999999.1	1127347	1127802	-	456	protein_coding	Lrp/AsnC family transcriptional regulator && PF01037:Lrp/AsnC ligand binding domain|PF13412:Winged helix-turn-helix DNA-binding	AsnC_trans_reg
DUN60_RS18085	5.74427	1.39e-17	5.76498	0.0409646	0.103893	-	NC_999999999.1	4034217	4036358	+	2142	protein_coding	TonB-dependent hemoglobin/transferrin/lactoferrin family receptor && PF07715:TonB-dependent Receptor Plug Domain|PF00593:TonB dependent receptor	TonB_dep_Rec
DUN60_RS13295	1.39e-17	6.97193	-6.01873	0.0409646	0.103893	-	NC_999999999.1	2978581	2979771	-	1191	protein_coding	3-phenylpropionate MFS transporter && PF12832:MFS_1 like family	-
DUN60_RS05290	5.74427	1.39e-17	5.76498	0.0409646	0.103893	-	NC_999999999.1	1188119	1188703	+	585	protein_coding	c-type cytochrome && PF13442:Cytochrome C oxidase, cbb3-type, subunit III	-
DUN60_RS17180	1.39e-17	6.97193	-6.01873	0.0409646	0.103893	-	NC_999999999.1	3805697	3807442	+	1746	protein_coding	arylsulfatase && PF00884:Sulfatase	Sulfatase
DUN60_RS03625	1.39e-17	6.97193	-6.01873	0.0409646	0.103893	-	NC_999999999.1	810692	811552	+	861	protein_coding	DMT family transporter && PF00892:EamA-like transporter family	DUF6
DUN60_RS11415	5.16581	1.39e-17	5.61592	0.0409646	0.103893	-	NC_999999999.1	2611564	2612448	+	885	protein_coding	N-acetylglucosamine kinase && PF01869:BadF/BadG/BcrA/BcrD ATPase family	BcrAD_BadFG
DUN60_RS13650	0.538987	6.97193	-3.35472	0.0409646	0.103893	-	NC_999999999.1	3054067	3054945	-	879	protein_coding	class I SAM-dependent methyltransferase && PF04072:Leucine carboxyl methyltransferase	-
DUN60_RS12510	2.85182	12.1597	-2.02525	0.041032	0.103893	-	NC_999999999.1	2826559	2828271	-	1713	protein_coding	outer membrane protein assembly factor && PF17243:POTRA domain TamA domain 1|PF01103:Surface antigen	-
DUN60_RS02375	2.27329	12.1597	-2.33421	0.041032	0.103893	-	NC_999999999.1	537766	538950	-	1185	protein_coding	beta-ketoacyl-[acyl-carrier-protein] synthase family protein && PF00109:Beta-ketoacyl synthase, N-terminal domain|PF02801:Beta-ketoacyl synthase, C-terminal domain	Ketoacyl-synt_C
DUN60_RS07040	2.27329	12.1597	-2.33421	0.041032	0.103893	-	NC_999999999.1	1560038	1560802	+	765	protein_coding	amino acid ABC transporter ATP-binding protein && PF00005:ABC transporter	ABC_tran
DUN60_RS05470	63.0025	27.7228	1.18499	0.041364	0.104555	btuC	NC_999999999.1	1227779	1228774	+	996	protein_coding	vitamin B12 ABC transporter permease BtuC && PF01032:FecCD transport family	-
DUN60_RS04000	10.9501	29.452	-1.41072	0.041904	0.105576	-	NC_999999999.1	892724	893248	-	525	protein_coding	YchJ family protein && PF02810:SEC-C motif	SEC-C
DUN60_RS07185	10.9501	29.452	-1.41072	0.041904	0.105576	-	NC_999999999.1	1623794	1624765	+	972	protein_coding	tripartite tricarboxylate transporter substrate binding protein && PF03401:Tripartite tricarboxylate transporter family receptor	-
DUN60_RS00075	49.7006	20.8059	1.2569	0.042612	0.107013	-	NC_999999999.1	13976	14752	+	777	protein_coding	phosphoadenylyl-sulfate reductase && PF01507:Phosphoadenosine phosphosulfate reductase family	-
DUN60_RS10955	23.6746	6.97193	1.76167	0.0428142	0.107347	-	NC_999999999.1	2505246	2506586	+	1341	protein_coding	MATE family efflux transporter && PF01554:MatE	MatE
DUN60_RS02880	21.9395	6.97193	1.65257	0.043693	0.109197	-	NC_999999999.1	642449	643306	+	858	protein_coding	carbohydrate ABC transporter permease && PF00528:Binding-protein-dependent transport system inner membrane component	BPD_transp_1
DUN60_RS12540	21.9395	6.97193	1.65257	0.043693	0.109197	-	NC_999999999.1	2831510	2832226	+	717	protein_coding	ABC transporter ATP-binding protein && PF00005:ABC transporter	ABC_tran
DUN60_RS08775	12.1069	1.78519	2.73742	0.0439913	0.109766	mukE	NC_999999999.1	2010568	2011374	-	807	protein_coding	chromosome partition protein MukE && PF04288:MukE-like family	-
DUN60_RS13250	12.6853	1.78519	2.80395	0.0439913	0.109766	-	NC_999999999.1	2965454	2965942	+	489	protein_coding	arginine repressor && PF02863:Arginine repressor, C-terminal domain|PF01316:Arginine repressor, DNA binding domain	Arg_repressor_C
DUN60_RS01675	27.7231	60.5769	-1.12131	0.0440851	0.109824	-	NC_999999999.1	397119	397712	+	594	protein_coding	hypothetical protein && PF01184:GPR1/FUN34/yaaH family	-
DUN60_RS24510	46.2305	19.0767	1.27764	0.0447435	0.111158	-	NC_999999999.1	695085	695252	+	168	protein_coding	hypothetical protein && -	-
DUN60_RS17640	6.32273	20.8059	-1.68871	0.0451175	0.111857	-	NC_999999999.1	3924585	3925559	+	975	protein_coding	Gfo/Idh/MocA family oxidoreductase && PF01408:Oxidoreductase family, NAD-binding Rossmann fold	GFO_IDH_MocA
DUN60_RS18105	64.1592	29.452	1.12405	0.0451804	0.111888	-	NC_999999999.1	4040847	4042490	-	1644	protein_coding	methyl-accepting chemotaxis protein && PF00015:Methyl-accepting chemotaxis protein (MCP) signalling domain|PF00672:HAMP domain	HAMP
DUN60_RS18965	4.58734	17.3474	-1.87758	0.0452022	0.111888	-	NC_999999999.1	4251711	4252553	+	843	protein_coding	mechanosensitive ion channel family protein && PF00924:Mechanosensitive ion channel	-
DUN60_RS05305	5.74427	19.0767	-1.69895	0.045436	0.112288	purT	NC_999999999.1	1190697	1191872	-	1176	protein_coding	formate-dependent phosphoribosylglycinamide formyltransferase && PF02222:ATP-grasp domain	-
Novel00073	16.1557	3.51378	2.19244	0.045436	0.112288	-	NC_999999999.1	2317962	2318086	-	125	-	-	-
Novel00051	35.2418	72.6809	-1.03934	0.0469916	0.115763	-	NC_999999999.1	852651	853007	-	357	-	PF00575:S1 RNA binding domain	-
DUN60_RS12620	48.5439	20.8059	1.22302	0.0486862	0.119181	-	NC_999999999.1	2846890	2848644	+	1755	protein_coding	lysophospholipid acyltransferase family protein && PF13444:Acetyltransferase (GNAT) domain|PF01553:Acyltransferase	Acyltransferase
DUN60_RS07835	48.5439	20.8059	1.22302	0.0486862	0.119181	-	NC_999999999.1	1788280	1789530	+	1251	protein_coding	imidazolonepropionase && PF01979:Amidohydrolase family	Amidohydro_1

## Sheet: S3 The DEGs between VST vs VS a
gene_id	vst1_2	vs1_2	log2FoldChange	pvalue	padj	gene_name	gene_chr	gene_start	gene_end	gene_strand	gene_length	gene_biotype	gene_description	tf_family
DUN60_RS16705	1325.93	29.718	5.47404	8.98755e-25	2.84366e-21	hppD	NC_999999999.1	3683773	3684846	-	1074	protein_coding	4-hydroxyphenylpyruvate dioxygenase && PF00903:Glyoxalase/Bleomycin resistance protein/Dioxygenase superfamily|PF14696:Hydroxyphenylpyruvate dioxygenase, HPPD, N-terminal	Glyoxalase
DUN60_RS18525	8134.62	354.323	4.52049	3.53206e-21	5.58771e-18	xsc	NC_999999999.1	4149685	4151496	+	1812	protein_coding	sulfoacetaldehyde acetyltransferase && PF02776:Thiamine pyrophosphate enzyme, N-terminal TPP binding domain|PF02775:Thiamine pyrophosphate enzyme, C-terminal TPP binding domain|PF00205:Thiamine pyrophosphate enzyme, central domain	TPP_enzyme_N
DUN60_RS18530	2725.47	117.747	4.5314	1.26715e-20	1.33642e-17	-	NC_999999999.1	4151924	4152739	+	816	protein_coding	FRG domain-containing protein && PF08867:FRG domain	-
Novel00206	1324.11	59.4277	4.47507	2.34482e-19	1.85476e-16	-	NC_999999999.1	4348106	4348357	-	252	-	PF00005:ABC transporter	-
DUN60_RS15945	424.4	6996.08	-4.04263	5.15537e-18	3.26232e-15	rpsF	NC_999999999.1	3517216	3517629	+	414	protein_coding	30S ribosomal protein S6 && PF01250:Ribosomal protein S6	-
DUN60_RS13270	946.049	48.4241	4.28487	9.70387e-18	5.11718e-15	-	NC_999999999.1	2970982	2971248	+	267	protein_coding	DUF4212 domain-containing protein && -	-
DUN60_RS13310	3282.56	215.678	3.92715	5.52021e-17	2.30472e-14	acs	NC_999999999.1	2982699	2984648	+	1950	protein_coding	acetate--CoA ligase && PF00501:AMP-binding enzyme|PF13193:AMP-binding enzyme C-terminal domain|PF16177:Acetyl-coenzyme A synthetase N-terminus	AMP-binding
DUN60_RS24520	1621.28	100.141	4.01548	5.82735e-17	2.30472e-14	-	NC_999999999.1	875256	875423	-	168	protein_coding	hypothetical protein && -	-
DUN60_RS10020	645.237	8864.49	-3.77986	2.2972e-16	8.07595e-14	asnB	NC_999999999.1	2296462	2298132	+	1671	protein_coding	asparagine synthase B && PF13537:Glutamine amidotransferase domain|PF00733:Asparagine synthase	-
DUN60_RS18675	809.729	48.4241	4.06042	2.75443e-16	8.71502e-14	-	NC_999999999.1	4179256	4180071	-	816	protein_coding	energy transducer TonB && PF03544:Gram-negative bacterial TonB protein C-terminal	-
DUN60_RS15955	661.596	7750.92	-3.55008	6.79822e-15	1.95542e-12	rplI	NC_999999999.1	3518028	3518480	+	453	protein_coding	50S ribosomal protein L9 && PF03948:Ribosomal protein L9, C-terminal domain|PF01281:Ribosomal protein L9, N-terminal domain	-
DUN60_RS10505	343.517	18.7144	4.18979	7.4585e-15	1.96656e-12	-	NC_999999999.1	2392062	2392349	+	288	protein_coding	hypothetical protein && -	-
DUN60_RS02525	1286.85	102.342	3.65089	1.15528e-14	2.81177e-12	flgF	NC_999999999.1	564399	565148	+	750	protein_coding	flagellar basal-body rod protein FlgF && PF06429:Flagellar basal body rod FlgEFG protein C-terminal	-
DUN60_RS02080	251.729	11.0119	4.50036	1.32211e-14	2.98798e-12	holA	NC_999999999.1	491471	492496	-	1026	protein_coding	DNA polymerase III subunit delta && PF14840:Processivity clamp loader gamma complex DNA pol III C-term|PF06144:DNA polymerase III, delta subunit	-
DUN60_RS18540	2011.16	171.664	3.54949	1.97084e-14	4.15715e-12	-	NC_999999999.1	4153489	4154955	+	1467	protein_coding	FAD-binding oxidoreductase && PF01266:FAD dependent oxidoreductase	DAO
DUN60_RS18900	2089.31	179.367	3.5412	2.17012e-14	4.24288e-12	-	NC_999999999.1	4236862	4237698	+	837	protein_coding	DNA polymerase III subunit alpha && -	-
DUN60_RS22920	4064.13	360.926	3.49276	2.27968e-14	4.24288e-12	-	NC_999999999.1	5179875	5180105	+	231	protein_coding	hypothetical protein && -	-
DUN60_RS13175	20003.5	1882.72	3.40928	4.01488e-14	7.05727e-12	-	NC_999999999.1	2949043	2949552	-	510	protein_coding	CpxP family protein && PF07813:LTXXQ motif family protein	-
DUN60_RS18535	1084.19	91.338	3.5676	4.97223e-14	8.28007e-12	-	NC_999999999.1	4153003	4153440	+	438	protein_coding	nuclear transport factor 2 family protein && PF12680:SnoaL-like domain	-
DUN60_RS11990	85.4191	966.122	-3.49752	1.30245e-13	2.06048e-11	-	NC_999999999.1	2732724	2733353	+	630	protein_coding	amino acid transporter && PF01810:LysE type translocator	-
Novel00202	869.71	74.8327	3.53678	1.41925e-13	2.13833e-11	-	NC_999999999.1	4236323	4236624	+	302	-	-	-
DUN60_RS18800	179.025	7.71086	4.51664	1.69422e-13	2.4366e-11	-	NC_999999999.1	4206029	4208092	-	2064	protein_coding	cytochrome C biogenesis protein && PF13899:Thioredoxin-like|PF11412:Disulphide bond corrector protein DsbC	-
DUN60_RS15950	92.6895	992.531	-3.41875	3.1608e-13	4.34816e-11	rpsR	NC_999999999.1	3517762	3517989	+	228	protein_coding	30S ribosomal protein S18 && -	-
DUN60_RS18670	272.631	17.6141	3.94337	3.47282e-13	4.57834e-11	-	NC_999999999.1	4178558	4179253	-	696	protein_coding	MotA/TolQ/ExbB proton channel family protein && PF01618:MotA/TolQ/ExbB proton channel family	-
DUN60_RS01675	29.0737	371.929	-3.67115	3.62383e-13	4.58631e-11	-	NC_999999999.1	397119	397712	+	594	protein_coding	hypothetical protein && PF01184:GPR1/FUN34/yaaH family	-
DUN60_RS15035	96.3247	1012.34	-3.39183	4.55097e-13	5.53818e-11	recG	NC_999999999.1	3340650	3342728	-	2079	protein_coding	ATP-dependent DNA helicase RecG && PF00270:DEAD/DEAH box helicase|PF17191:RecG wedge domain|PF00271:Helicase conserved C-terminal domain	DEAD
DUN60_RS13425	820.635	7240.36	-3.14104	2.19591e-12	2.57328e-10	rplA	NC_999999999.1	3011715	3012419	-	705	protein_coding	50S ribosomal protein L1 && PF00687:Ribosomal protein L1p/L10e family	-
DUN60_RS02470	387.139	33.0191	3.54691	2.6081e-12	2.94715e-10	-	NC_999999999.1	556057	556692	+	636	protein_coding	membrane protein && -	-
DUN60_RS13420	550.723	4753.55	-3.1093	3.86378e-12	4.21551e-10	rplJ	NC_999999999.1	3010977	3011471	-	495	protein_coding	50S ribosomal protein L10 && PF00466:Ribosomal protein L10	-
DUN60_RS12735	811.547	6720.99	-3.04972	7.76736e-12	8.19198e-10	rplN	NC_999999999.1	2861290	2861661	-	372	protein_coding	50S ribosomal protein L14 && PF00238:Ribosomal protein L14p/L23e	-
DUN60_RS16675	1880.29	220.08	3.0942	9.34328e-12	9.53617e-10	-	NC_999999999.1	3676052	3676846	-	795	protein_coding	phenylalanine 4-monooxygenase && PF00351:Biopterin-dependent aromatic amino acid hydroxylase	-
DUN60_RS24105	1076.01	8721.44	-3.01872	1.02734e-11	1.01578e-09	xdhA	NC_999999999.1	5443341	5444786	+	1446	protein_coding	xanthine dehydrogenase small subunit && PF03450:CO dehydrogenase flavoprotein C-terminal domain|PF00941:FAD binding domain in molybdopterin dehydrogenase|PF01799:[2Fe-2S] binding domain	-
DUN60_RS04370	370.781	3020.49	-3.02568	1.4502e-11	1.39043e-09	rplY	NC_999999999.1	978129	978407	-	279	protein_coding	50S ribosomal protein L25 && -	-
Novel00084	2789.09	341.119	3.03102	1.52635e-11	1.42041e-09	-	NC_999999999.1	2394987	2395567	+	581	-	PF03806:AbgT putative transporter family	-
DUN60_RS18495	223.556	17.6141	3.65721	1.61401e-11	1.45906e-09	-	NC_999999999.1	4142082	4143509	-	1428	protein_coding	NAD-dependent succinate-semialdehyde dehydrogenase && PF00171:Aldehyde dehydrogenase family	Aldedh
DUN60_RS13285	263.543	22.0155	3.57458	1.67811e-11	1.47487e-09	-	NC_999999999.1	2973572	2974957	+	1386	protein_coding	class II fumarate hydratase && PF00206:Lyase|PF10415:Fumarase C C-terminus	-
DUN60_RS12600	507.1	52.8255	3.26017	1.86412e-11	1.59408e-09	-	NC_999999999.1	2844679	2845221	+	543	protein_coding	DinB family protein && -	-
DUN60_RS06690	522.55	56.1266	3.2162	2.54498e-11	2.11903e-09	-	NC_999999999.1	1477738	1478202	+	465	protein_coding	DUF3305 domain-containing protein && PF11749:Protein of unknown function (DUF3305)	-
DUN60_RS02590	702.492	82.5352	3.08764	4.45259e-11	3.61231e-09	-	NC_999999999.1	579963	580268	+	306	protein_coding	flagellar protein FliT && -	-
DUN60_RS10515	420.765	46.2234	3.18315	7.06486e-11	5.58831e-09	-	NC_999999999.1	2392997	2393752	+	756	protein_coding	MipA/OmpV family protein && PF06629:MltA-interacting protein MipA	-
Novel00170	1317.75	169.463	2.95818	7.37491e-11	5.69127e-09	-	NC_999999999.1	3136807	3137396	+	590	-	PF07690:Major Facilitator Superfamily	-
DUN60_RS12725	992.397	7194.14	-2.85766	9.13833e-11	6.88421e-09	rplE	NC_999999999.1	2860397	2860936	-	540	protein_coding	50S ribosomal protein L5 && PF00281:Ribosomal protein L5|PF00673:ribosomal L5P family C-terminus	-
DUN60_RS12605	494.377	57.2269	3.10831	9.48734e-11	6.98092e-09	-	NC_999999999.1	2845224	2845973	+	750	protein_coding	hypothetical protein && PF05742:Transport and Golgi organisation 2	DUF833
DUN60_RS12500	1491.33	195.872	2.92789	9.95625e-11	7.15945e-09	-	NC_999999999.1	2822401	2822754	-	354	protein_coding	gamma-glutamylcyclotransferase && PF06094:Gamma-glutamyl cyclotransferase, AIG2-like	-
DUN60_RS18140	2973.57	403.839	2.87999	1.04952e-10	7.3793e-09	-	NC_999999999.1	4050833	4052791	-	1959	protein_coding	VWA domain-containing protein && PF00515:Tetratricopeptide repeat|PF13519:von Willebrand factor type A domain	TPR_1
sRNA00061	62.6992	520.477	-3.0506	1.1313e-10	7.78139e-09	-	NC_999999999.1	1647368	1647490	+	123	-	-	-
DUN60_RS08220	49.0673	415.943	-3.08008	1.33042e-10	8.95625e-09	nrfB	NC_999999999.1	1881716	1882300	-	585	protein_coding	cytochrome c nitrite reductase pentaheme subunit && PF14522:Cytochrome c7 and related cytochrome c	-
DUN60_RS20770	896.065	6290.75	-2.81137	1.8344e-10	1.20918e-08	-	NC_999999999.1	4667613	4668764	-	1152	protein_coding	MFS transporter && PF07690:Major Facilitator Superfamily	MFS_1
DUN60_RS18550	172.664	14.313	3.58202	2.0988e-10	1.35522e-08	-	NC_999999999.1	4156239	4156781	+	543	protein_coding	TRAP transporter small permease && PF04290:Tripartite ATP-independent periplasmic transporters, DctQ component	-
DUN60_RS07520	4326.77	621.71	2.79875	2.45254e-10	1.55197e-08	-	NC_999999999.1	1692132	1693904	-	1773	protein_coding	transporter && PF00474:Sodium:solute symporter family	-
Novel00201	219.012	1561.42	-2.83301	2.63581e-10	1.63523e-08	-	NC_999999999.1	4138073	4138294	+	222	-	-	-
DUN60_RS02055	348.061	40.7216	3.09192	3.04088e-10	1.85026e-08	-	NC_999999999.1	486752	487591	-	840	protein_coding	septal ring lytic transglycosylase RlpA family protein && PF03330:Lytic transglycolase|PF05036:Sporulation related domain	-
DUN60_RS13430	504.374	3414.42	-2.75874	4.40723e-10	2.63103e-08	rplK	NC_999999999.1	3012424	3012852	-	429	protein_coding	50S ribosomal protein L11 && PF03946:Ribosomal protein L11, N-terminal domain|PF00298:Ribosomal protein L11, RNA binding domain	-
DUN60_RS10170	2222.91	14732.7	-2.72843	4.65046e-10	2.72483e-08	crr	NC_999999999.1	2326359	2326868	+	510	protein_coding	PTS glucose transporter subunit IIA && PF00358:phosphoenolpyruvate-dependent sugar phosphotransferase system, EIIA 1	-
DUN60_RS09035	3716.06	552.388	2.74977	4.888e-10	2.81193e-08	-	NC_999999999.1	2074160	2075722	+	1563	protein_coding	SpoVR family protein && PF04293:SpoVR like protein	-
DUN60_RS02595	2201.1	326.814	2.75125	6.40188e-10	3.61706e-08	fliS	NC_999999999.1	580281	580691	+	411	protein_coding	flagellar export chaperone FliS && PF02561:Flagellar protein FliS	-
DUN60_RS24345	934.234	134.252	2.7978	8.21732e-10	4.56134e-08	-	NC_999999999.1	5496008	5497633	+	1626	protein_coding	malate synthase A && PF01274:Malate synthase	-
DUN60_RS10550	655.234	91.338	2.84118	8.9072e-10	4.85903e-08	-	NC_999999999.1	2399951	2400154	+	204	protein_coding	YaeP family protein && -	-
DUN60_RS18135	3370.72	527.079	2.6767	1.28064e-09	6.86773e-08	-	NC_999999999.1	4049148	4050830	-	1683	protein_coding	hypothetical protein && PF13584:Oxygen tolerance	-
DUN60_RS12790	2502.82	15410.5	-2.62223	1.80725e-09	9.53024e-08	rpsJ	NC_999999999.1	2866450	2866761	-	312	protein_coding	30S ribosomal protein S10 && PF00338:Ribosomal protein S10p/S20e	Ribosomal_S10
DUN60_RS04395	265.361	33.0191	3.00224	2.73927e-09	1.42083e-07	-	NC_999999999.1	983121	983519	-	399	protein_coding	membrane protein && -	-
DUN60_RS04080	4006.87	24018.6	-2.58356	2.88992e-09	1.46007e-07	-	NC_999999999.1	910401	911306	+	906	protein_coding	manganese-dependent inorganic pyrophosphatase && PF01368:DHH family|PF02833:DHHA2 domain	-
DUN60_RS09575	10460.2	62611.4	-2.5815	2.90723e-09	1.46007e-07	gap	NC_999999999.1	2195530	2196525	+	996	protein_coding	type I glyceraldehyde-3-phosphate dehydrogenase && PF02800:Glyceraldehyde 3-phosphate dehydrogenase, C-terminal domain|PF00044:Glyceraldehyde 3-phosphate dehydrogenase, NAD binding domain	-
DUN60_RS22535	108.139	8.81121	3.60028	3.56585e-09	1.76286e-07	-	NC_999999999.1	5090706	5093729	+	3024	protein_coding	HAMP domain-containing protein && PF13487:HD domain	-
DUN60_RS18545	588.892	90.2377	2.70467	4.98992e-09	2.42894e-07	-	NC_999999999.1	4155073	4156074	+	1002	protein_coding	TRAP transporter substrate-binding protein && PF03480:Bacterial extracellular solute-binding protein, family 7	-
DUN60_RS14065	557.993	85.8362	2.69898	6.34684e-09	3.04264e-07	-	NC_999999999.1	3137434	3138375	+	942	protein_coding	LysR family transcriptional regulator && PF03466:LysR substrate binding domain|PF00126:Bacterial regulatory helix-turn-helix protein, lysR family	LysR_substrate
DUN60_RS03385	1881.2	321.313	2.54918	7.97374e-09	3.76551e-07	ahpC	NC_999999999.1	758419	758976	-	558	protein_coding	alkyl hydroperoxide reductase subunit C && PF10417:C-terminal domain of 1-Cys peroxiredoxin|PF00578:AhpC/TSA family	-
DUN60_RS10295	487.107	2805.92	-2.52583	8.21135e-09	3.82069e-07	purM	NC_999999999.1	2347507	2348547	+	1041	protein_coding	phosphoribosylformylglycinamidine cyclo-ligase && PF02769:AIR synthase related protein, C-terminal domain|PF00586:AIR synthase related protein, N-terminal domain	-
DUN60_RS20670	102.686	8.81121	3.52573	8.83319e-09	4.00046e-07	-	NC_999999999.1	4652778	4653182	+	405	protein_coding	biopolymer transporter ExbD && PF02472:Biopolymer transport protein ExbD/TolR	-
DUN60_RS12610	119.953	11.0119	3.4318	8.91308e-09	4.00046e-07	-	NC_999999999.1	2845986	2846423	+	438	protein_coding	YHS domain-containing protein && PF04945:YHS domain	-
DUN60_RS13960	1409.53	7959.99	-2.49743	8.97701e-09	4.00046e-07	-	NC_999999999.1	3115724	3116719	-	996	protein_coding	hypothetical protein && -	-
Novel00128	2471.92	432.449	2.51472	1.0361e-08	4.55307e-07	-	NC_999999999.1	2949323	2949596	+	274	-	PF07813:LTXXQ motif family protein	-
DUN60_RS02540	493.468	78.1337	2.65719	1.22339e-08	5.30246e-07	-	NC_999999999.1	566918	568009	+	1092	protein_coding	flagellar basal body P-ring protein FlgI && PF02119:Flagellar P-ring protein	-
sRNA00175	48.1585	1.1089	5.30114	1.24346e-08	5.31664e-07	-	NC_999999999.1	4152740	4152906	+	167	-	-	-
DUN60_RS04215	904.244	156.259	2.53191	1.80495e-08	7.6145e-07	-	NC_999999999.1	939707	940873	-	1167	protein_coding	ABC transporter substrate-binding protein && PF13416:Bacterial extracellular solute-binding protein	-
DUN60_RS14050	264.452	38.5209	2.77567	1.86155e-08	7.74993e-07	-	NC_999999999.1	3135204	3135662	+	459	protein_coding	DoxX family protein && PF07681:DoxX	-
DUN60_RS19165	590.71	99.0405	2.57499	2.06698e-08	8.49339e-07	-	NC_999999999.1	4305223	4305660	-	438	protein_coding	Spy/CpxP family protein refolding chaperone && PF07813:LTXXQ motif family protein	-
DUN60_RS04825	35.4353	237.686	-2.74113	2.84957e-08	1.1559e-06	-	NC_999999999.1	1092639	1095164	+	2526	protein_coding	MMPL family transporter && PF03176:MMPL family	-
DUN60_RS01005	1377.73	7253.56	-2.39628	3.08726e-08	1.23647e-06	grcA	NC_999999999.1	245185	245562	-	378	protein_coding	autonomous glycyl radical cofactor GrcA && PF01228:Glycine radical	-
DUN60_RS19575	528.912	90.2377	2.54973	3.18675e-08	1.26036e-06	-	NC_999999999.1	4399727	4400488	-	762	protein_coding	siderophore ferric iron reductase && -	-
DUN60_RS18680	830.632	148.557	2.4823	3.37019e-08	1.31646e-06	hutW	NC_999999999.1	4180232	4181641	+	1410	protein_coding	heme anaerobic degradation radical SAM methyltransferase ChuW/HutW && PF04055:Radical SAM superfamily	Radical_SAM
DUN60_RS12730	247.185	1333.64	-2.43106	3.78035e-08	1.45866e-06	rplX	NC_999999999.1	2860961	2861278	-	318	protein_coding	50S ribosomal protein L24 && PF17136:Ribosomal proteins 50S L24/mitochondrial 39S L24	-
DUN60_RS14430	1208.69	227.782	2.40714	5.32834e-08	2.03119e-06	-	NC_999999999.1	3213388	3214374	-	987	protein_coding	serine/threonine protein kinase && PF01636:Phosphotransferase enzyme family	APH
DUN60_RS13030	3589.74	18092.1	-2.33337	6.18388e-08	2.32926e-06	argH	NC_999999999.1	2915420	2917294	-	1875	protein_coding	argininosuccinate lyase && PF00583:Acetyltransferase (GNAT) family|PF00206:Lyase|PF14698:Argininosuccinate lyase C-terminal	Acetyltransf_1
DUN60_RS18665	73.6048	5.51017	3.71215	6.38192e-08	2.37558e-06	-	NC_999999999.1	4178148	4178561	-	414	protein_coding	biopolymer transporter ExbD && PF02472:Biopolymer transport protein ExbD/TolR	-
DUN60_RS24405	202.654	30.8184	2.71267	7.59493e-08	2.79423e-06	-	NC_999999999.1	446424	446585	+	162	protein_coding	hypothetical protein && -	-
DUN60_RS11615	998.759	192.571	2.37407	9.10502e-08	3.3113e-06	yacG	NC_999999999.1	2663233	2663430	+	198	protein_coding	DNA gyrase inhibitor YacG && -	-
DUN60_RS12370	144.491	19.8148	2.85922	9.46315e-08	3.40243e-06	-	NC_999999999.1	2800224	2800478	-	255	protein_coding	BolA family transcriptional regulator && -	-
DUN60_RS02550	2417.39	485.266	2.31634	1.06712e-07	3.79366e-06	flgK	NC_999999999.1	569178	571058	+	1881	protein_coding	flagellar hook-associated protein FlgK && PF06429:Flagellar basal body rod FlgEFG protein C-terminal	-
DUN60_RS21400	102.686	11.0119	3.20783	1.0981e-07	3.86045e-06	-	NC_999999999.1	4808302	4808778	+	477	protein_coding	lipoprotein && PF05981:CreA protein	-
DUN60_RS06515	180.843	27.5173	2.71131	1.25087e-07	4.34919e-06	-	NC_999999999.1	1434219	1435343	-	1125	protein_coding	glycosyltransferase family 4 protein && PF00534:Glycosyl transferases group 1|PF13579:Glycosyl transferase 4-like domain	Glycos_transf_1
DUN60_RS16700	79.9663	7.71086	3.35526	1.32928e-07	4.55123e-06	-	NC_999999999.1	3682650	3683780	-	1131	protein_coding	homogentisate 1%2C2-dioxygenase && PF04209:homogentisate 1,2-dioxygenase	-
DUN60_RS00725	329.885	1631.84	-2.30599	1.33775e-07	4.55123e-06	rpsI	NC_999999999.1	175856	176248	+	393	protein_coding	30S ribosomal protein S9 && PF00380:Ribosomal protein S9/S16	-
DUN60_RS01230	589.801	2878.54	-2.28677	1.35806e-07	4.57116e-06	-	NC_999999999.1	295866	296939	+	1074	protein_coding	3-deoxy-7-phosphoheptulonate synthase && PF00793:DAHP synthetase I family	-
DUN60_RS14980	560.719	106.743	2.39191	1.43386e-07	4.7755e-06	-	NC_999999999.1	3328742	3329521	+	780	protein_coding	type II secretion system protein N && PF01203:Type II secretion system (T2SS), protein N	-
sRNA00174	52.7025	2.2092	4.50609	1.51019e-07	4.97735e-06	-	NC_999999999.1	4149632	4149684	+	53	-	-	-
DUN60_RS16670	63.608	4.40983	3.81594	1.60369e-07	5.23099e-06	-	NC_999999999.1	3675724	3676062	-	339	protein_coding	4a-hydroxytetrahydrobiopterin dehydratase && PF01329:Pterin 4 alpha carbinolamine dehydratase	-
DUN60_RS12595	602.524	116.646	2.36776	1.68456e-07	5.43871e-06	-	NC_999999999.1	2843526	2844659	+	1134	protein_coding	D-alanine--D-alanine ligase && -	-
DUN60_RS11765	4043.22	19159.4	-2.24444	1.74472e-07	5.57605e-06	recA	NC_999999999.1	2687499	2688539	-	1041	protein_coding	recombinase RecA && PF00154:recA bacterial DNA recombination protein	-
DUN60_RS22630	120.862	615.108	-2.34617	1.83625e-07	5.80991e-06	-	NC_999999999.1	5112683	5114122	+	1440	protein_coding	MFS transporter && PF00854:POT family	-
DUN60_RS09245	537.091	103.442	2.37508	1.8587e-07	5.82269e-06	dusC	NC_999999999.1	2124251	2125207	+	957	protein_coding	tRNA dihydrouridine(16) synthase DusC && PF01207:Dihydrouridine synthase (Dus)	Dus
DUN60_RS06490	72.696	6.61051	3.43655	2.2345e-07	6.93133e-06	-	NC_999999999.1	1427714	1428814	-	1101	protein_coding	glycosyltransferase && PF13439:Glycosyltransferase Family 4|PF00534:Glycosyl transferases group 1	Glycos_transf_1
sRNA00185	323.524	1544.91	-2.2551	2.46566e-07	7.52911e-06	-	NC_999999999.1	4707896	4708030	-	135	-	PF03701:Uncharacterised protein family (UPF0181)	-
sRNA00135	444.393	85.8362	2.37066	2.4748e-07	7.52911e-06	-	NC_999999999.1	2995036	2995338	-	303	-	-	-
DUN60_RS06030	158.123	24.2162	2.70131	2.72932e-07	8.22435e-06	-	NC_999999999.1	1363453	1363953	-	501	protein_coding	hypothetical protein && -	-
DUN60_RS06705	55.4288	3.30951	4.01968	2.88451e-07	8.55093e-06	-	NC_999999999.1	1480846	1481520	+	675	protein_coding	TorD family cytoplasmic chaperone && PF02613:Nitrate reductase delta subunit	-
DUN60_RS10825	189.931	914.405	-2.26654	2.89175e-07	8.55093e-06	-	NC_999999999.1	2467464	2468753	-	1290	protein_coding	NCS2 family permease && PF00860:Permease family	-
DUN60_RS09030	2423.75	520.477	2.21909	3.14733e-07	9.2205e-06	-	NC_999999999.1	2072877	2074148	+	1272	protein_coding	YeaH/YhbH family protein && PF04285:Protein of unknown function (DUF444)	-
DUN60_RS14515	418.038	81.4348	2.35832	3.27749e-07	9.51374e-06	-	NC_999999999.1	3230449	3231006	+	558	protein_coding	threonylcarbamoyl-AMP synthase && PF01300:Telomere recombination	Sua5_yciO_yrdC
DUN60_RS18480	3431.61	15625.1	-2.18686	3.39542e-07	9.76647e-06	-	NC_999999999.1	4136663	4138261	-	1599	protein_coding	isocitrate lyase && PF00463:Isocitrate lyase family	-
DUN60_RS11230	300.804	1407.37	-2.22559	3.49649e-07	9.96656e-06	nlpI	NC_999999999.1	2565899	2566822	-	924	protein_coding	lipoprotein NlpI && -	-
DUN60_RS16310	1594.02	7248.06	-2.18483	3.62176e-07	1.02315e-05	-	NC_999999999.1	3603830	3604183	+	354	protein_coding	DUF413 domain-containing protein && PF04219:Protein of unknown function, DUF	-
DUN60_RS11610	251.729	1179.59	-2.22773	3.78074e-07	1.05861e-05	zapD	NC_999999999.1	2662411	2663151	+	741	protein_coding	cell division protein ZapD && PF07072:Cell division protein	-
Novel00053	1528.59	330.116	2.21077	4.25544e-07	1.16792e-05	-	NC_999999999.1	904725	904984	-	260	-	PF06796:Periplasmic nitrate reductase protein NapE	-
DUN60_RS16830	4678.47	20992.6	-2.16574	4.27317e-07	1.16792e-05	-	NC_999999999.1	3711042	3712259	+	1218	protein_coding	ParA family protein && PF13614:AAA domain	-
DUN60_RS03380	303.53	57.2269	2.40478	4.28188e-07	1.16792e-05	ahpF	NC_999999999.1	756599	758191	-	1593	protein_coding	alkyl hydroperoxide reductase subunit F && PF07992:Pyridine nucleotide-disulphide oxidoreductase|PF13192:Thioredoxin domain	Pyr_redox_2
DUN60_RS22395	364.419	71.5316	2.34713	4.67607e-07	1.26454e-05	-	NC_999999999.1	5060916	5061101	+	186	protein_coding	hypothetical protein && -	-
DUN60_RS11260	250.82	1157.58	-2.20578	4.81625e-07	1.29141e-05	nusA	NC_999999999.1	2574149	2575636	-	1488	protein_coding	transcription termination/antitermination protein NusA && PF13184:NusA-like KH domain|PF14520:Helix-hairpin-helix domain|PF08529:NusA N-terminal domain	-
DUN60_RS02530	68.152	6.61051	3.34361	4.91183e-07	1.30597e-05	flgG	NC_999999999.1	565170	565958	+	789	protein_coding	flagellar basal-body rod protein FlgG && PF00460:Flagella basal body rod protein|PF06429:Flagellar basal body rod FlgEFG protein C-terminal	-
DUN60_RS24280	6123.46	27187.6	-2.15051	5.04281e-07	1.32962e-05	puuE	NC_999999999.1	5476654	5477592	-	939	protein_coding	allantoinase PuuE && PF01522:Polysaccharide deacetylase	Polysacc_deac_1
DUN60_RS18110	1888.47	419.244	2.17106	5.91165e-07	1.54582e-05	-	NC_999999999.1	4042952	4043773	+	822	protein_coding	phosphate ABC transporter substrate-binding protein && PF12849:PBP superfamily domain	-
DUN60_RS01965	1035.11	4554.39	-2.13732	6.44777e-07	1.66918e-05	-	NC_999999999.1	467809	469149	+	1341	protein_coding	Na(+)-translocating NADH-quinone reductase subunit A && PF11973:NQRA C-terminal domain|PF05896:Na(+)-translocating NADH-quinone reductase subunit A (NQRA)	-
DUN60_RS14975	916.059	199.173	2.20079	6.518e-07	1.66918e-05	-	NC_999999999.1	3328252	3328740	+	489	protein_coding	type II secretion system protein M && PF04612:Type II secretion system (T2SS), protein M	-
DUN60_RS10415	2474.64	556.789	2.15179	6.54165e-07	1.66918e-05	-	NC_999999999.1	2372824	2373324	-	501	protein_coding	molecular chaperone && PF03938:Outer membrane protein (OmpH-like)	-
DUN60_RS00750	45.4321	238.786	-2.39045	6.82905e-07	1.72857e-05	sspB	NC_999999999.1	179909	180403	+	495	protein_coding	ClpXP protease specificity-enhancing factor && PF04386:Stringent starvation protein B	-
DUN60_RS12335	8424.53	1930.03	2.12591	6.99014e-07	1.7553e-05	arcA	NC_999999999.1	2793352	2794572	+	1221	protein_coding	arginine deiminase && PF02274:Amidinotransferase	-
DUN60_RS01235	2354.68	10246.5	-2.12147	7.20792e-07	1.79574e-05	tyrA	NC_999999999.1	297057	298184	+	1128	protein_coding	bifunctional chorismate mutase/prephenate dehydrogenase && PF01817:Chorismate mutase type II|PF02153:Prephenate dehydrogenase	-
DUN60_RS11875	2429.2	550.187	2.14226	7.4017e-07	1.82961e-05	rnc	NC_999999999.1	2712476	2713153	-	678	protein_coding	ribonuclease III && PF14622:Ribonuclease-III-like|PF00035:Double-stranded RNA binding motif	-
Novel00087	517.097	108.944	2.24568	7.74386e-07	1.89935e-05	-	NC_999999999.1	2513228	2513419	-	192	-	PF02417:Chromate transporter	-
DUN60_RS01275	231.735	1038.75	-2.16363	8.11133e-07	1.97417e-05	pheA	NC_999999999.1	307618	308793	-	1176	protein_coding	prephenate dehydratase && PF00800:Prephenate dehydratase|PF01817:Chorismate mutase type II	-
DUN60_RS07470	1139.62	255.291	2.15785	8.77715e-07	2.11992e-05	-	NC_999999999.1	1678890	1680713	+	1824	protein_coding	hemagglutinin && PF03413:Peptidase propeptide and YPEB domain|PF01447:Thermolysin metallopeptidase, catalytic domain|PF04151:Bacterial pre-peptidase C-terminal domain|PF02868:Thermolysin metallopeptidase, alpha-helical domain|PF07504:Fungalysin/Thermolysin Propeptide Motif	PPC
DUN60_RS04905	991.489	221.18	2.16381	9.09775e-07	2.1807e-05	-	NC_999999999.1	1112635	1114143	-	1509	protein_coding	DUF3360 domain-containing protein && PF11840:Protein of unknown function (DUF3360)	-
DUN60_RS07875	781.557	172.764	2.17682	9.16781e-07	2.18097e-05	-	NC_999999999.1	1800555	1801238	+	684	protein_coding	DUF3334 family protein && PF11813:Protein of unknown function (DUF3334)	-
DUN60_RS14035	20797.8	4883.39	2.09045	9.93039e-07	2.34476e-05	-	NC_999999999.1	3133253	3133513	+	261	protein_coding	DUF2282 domain-containing protein && -	-
DUN60_RS17690	1833.03	422.546	2.11676	1.05744e-06	2.47834e-05	-	NC_999999999.1	3933546	3934367	+	822	protein_coding	pyridoxal phosphatase && PF08282:haloacid dehalogenase-like hydrolase	Hydrolase_3
DUN60_RS18865	1378.64	316.911	2.1207	1.18836e-06	2.761e-05	-	NC_999999999.1	4229918	4231231	+	1314	protein_coding	TolC family outer membrane protein && PF02321:Outer membrane efflux protein	OEP
DUN60_RS16450	296.26	1286.33	-2.11781	1.1955e-06	2.761e-05	-	NC_999999999.1	3631513	3631752	+	240	protein_coding	RNA-binding protein && -	-
DUN60_RS01795	808.821	182.668	2.14592	1.21684e-06	2.78991e-05	-	NC_999999999.1	423006	424346	+	1341	protein_coding	hypothetical protein && -	-
DUN60_RS12055	210.833	40.7216	2.36903	1.22988e-06	2.79203e-05	ruvX	NC_999999999.1	2747221	2747643	+	423	protein_coding	Holliday junction resolvase RuvX && PF03652:Holliday junction resolvase	-
DUN60_RS18685	1211.42	278.399	2.12103	1.23541e-06	2.79203e-05	hutX	NC_999999999.1	4181699	4182220	+	522	protein_coding	heme utilization cystosolic carrier protein HutX && PF06228:Haem utilisation ChuX/HutX	-
sRNA00071	740.661	166.162	2.15547	1.26322e-06	2.815e-05	-	NC_999999999.1	2017950	2018205	-	256	-	-	-
DUN60_RS07290	47.2497	237.686	-2.32735	1.26337e-06	2.815e-05	-	NC_999999999.1	1647616	1648986	+	1371	protein_coding	sodium:alanine symporter family protein && PF01235:Sodium:alanine symporter family	-
DUN60_RS10460	4199.54	17589.2	-2.06635	1.296e-06	2.85336e-05	rpsB	NC_999999999.1	2382657	2383388	-	732	protein_coding	30S ribosomal protein S2 && PF00318:Ribosomal protein S2	-
DUN60_RS11885	60512.2	14467.5	2.0644	1.29862e-06	2.85336e-05	lepA	NC_999999999.1	2714174	2715967	-	1794	protein_coding	elongation factor 4 && PF03144:Elongation factor Tu domain 2|PF00679:Elongation factor G C-terminus|PF06421:GTP-binding protein LepA C-terminus|PF00009:Elongation factor Tu GTP binding domain	GTP_EFTU
DUN60_RS13350	179.934	788.965	-2.13165	1.34804e-06	2.94153e-05	purH	NC_999999999.1	2990664	2992256	+	1593	protein_coding	bifunctional phosphoribosylaminoimidazolecarboxamide formyltransferase/IMP cyclohydrolase && PF02142:MGS-like domain|PF01808:AICARFT/IMPCHase bienzyme	-
DUN60_RS22215	143.582	638.216	-2.1511	1.37151e-06	2.97224e-05	cra	NC_999999999.1	5018206	5019210	-	1005	protein_coding	catabolite repressor/activator && PF00356:Bacterial regulatory proteins, lacI family|PF00532:Periplasmic binding proteins and sugar binding domain of LacI family	LacI
DUN60_RS14600	82.6927	380.732	-2.20108	1.50644e-06	3.24244e-05	-	NC_999999999.1	3246353	3247459	-	1107	protein_coding	efflux RND transporter periplasmic adaptor subunit && PF16576:Barrel-sandwich domain of CusB or HlyD membrane-fusion	-
DUN60_RS04180	3357.99	13927.2	-2.05219	1.52392e-06	3.25789e-05	-	NC_999999999.1	931600	933033	+	1434	protein_coding	sodium-dependent transporter && PF00209:Sodium:neurotransmitter symporter family	SNF
DUN60_RS12935	1000.58	4137.35	-2.04773	1.73897e-06	3.69268e-05	trpS	NC_999999999.1	2896016	2897032	-	1017	protein_coding	tryptophan--tRNA ligase && PF00579:tRNA synthetases class I (W and Y)	-
DUN60_RS15880	5363.71	1300.63	2.04393	1.78184e-06	3.7585e-05	mutL	NC_999999999.1	3501535	3503829	+	2295	protein_coding	DNA mismatch repair endonuclease MutL && PF01119:DNA mismatch repair protein, C-terminal domain|PF13589:Histidine kinase-, DNA gyrase B-, and HSP90-like ATPase|PF08676:MutL C terminal dimerisation domain	-
DUN60_RS21300	421.674	1761.68	-2.0624	1.85846e-06	3.89414e-05	-	NC_999999999.1	4784865	4785359	-	495	protein_coding	DUF1097 domain-containing protein && PF06496:Protein of unknown function (DUF1097)	-
DUN60_RS03815	2497.36	10211.3	-2.03163	1.92903e-06	4.00261e-05	rpsA	NC_999999999.1	851428	853098	+	1671	protein_coding	30S ribosomal protein S1 && PF00575:S1 RNA binding domain	S1
sRNA00028	129.95	22.0155	2.55525	1.93552e-06	4.00261e-05	-	NC_999999999.1	495998	496125	-	128	-	-	-
DUN60_RS14965	857.896	200.273	2.09822	1.95348e-06	4.01352e-05	gspK	NC_999999999.1	3325966	3327015	+	1050	protein_coding	type II secretion system minor pseudopilin GspK && PF03934:Type II secretion system (T2SS), protein K	-
DUN60_RS09995	1566.76	6401.89	-2.03062	2.006e-06	4.09483e-05	glnS	NC_999999999.1	2288198	2289865	-	1668	protein_coding	glutamine--tRNA ligase && PF00749:tRNA synthetases class I (E and Q), catalytic domain|PF03950:tRNA synthetases class I (E and Q), anti-codon binding domain	-
DUN60_RS00745	317.162	1327.04	-2.06444	2.0868e-06	4.23247e-05	sspA	NC_999999999.1	179267	179902	+	636	protein_coding	stringent starvation protein A && PF13417:Glutathione S-transferase, N-terminal domain|PF00043:Glutathione S-transferase, C-terminal domain	GST_C
DUN60_RS07905	119.045	517.176	-2.11788	2.23373e-06	4.50161e-05	-	NC_999999999.1	1805675	1806778	+	1104	protein_coding	phosphoribosylaminoimidazolesuccinocarboxamide synthase && PF01259:SAICAR synthetase	-
DUN60_RS20660	554.358	127.65	2.11766	2.32424e-06	4.65435e-05	-	NC_999999999.1	4650845	4652221	+	1377	protein_coding	flagellar motor protein MotA && PF01618:MotA/TolQ/ExbB proton channel family	-
DUN60_RS19865	604.342	140.854	2.10029	2.47094e-06	4.91701e-05	-	NC_999999999.1	4475511	4475957	-	447	protein_coding	DUF417 family protein && PF04224:Protein of unknown function, DUF417	-
DUN60_RS15965	228.1	952.918	-2.06203	2.56535e-06	5.04621e-05	-	NC_999999999.1	3519835	3521241	+	1407	protein_coding	replicative DNA helicase && PF03796:DnaB-like helicase C terminal domain|PF00772:DnaB-like helicase N terminal domain	DnaB_C
DUN60_RS12375	409.859	92.4384	2.14722	2.56776e-06	5.04621e-05	-	NC_999999999.1	2800492	2800800	-	309	protein_coding	STAS domain-containing protein && PF13466:STAS domain	-
DUN60_RS05760	73.6048	9.91156	2.8784	2.59814e-06	5.0744e-05	-	NC_999999999.1	1301182	1301595	-	414	protein_coding	DUF4440 domain-containing protein && PF14534:Domain of unknown function (DUF4440)	-
DUN60_RS15895	31245.3	7820.25	1.99834	2.67845e-06	5.19915e-05	hflX	NC_999999999.1	3505364	3506671	+	1308	protein_coding	GTPase HflX && PF01926:50S ribosome-binding GTPase|PF16360:GTP-binding GTPase Middle Region|PF13167:GTP-binding GTPase N-terminal	-
DUN60_RS11655	143.582	26.4169	2.43734	2.78327e-06	5.36968e-05	luxS	NC_999999999.1	2669971	2670489	-	519	protein_coding	S-ribosylhomocysteine lyase && PF02664:S-Ribosylhomocysteinase (LuxS)	-
DUN60_RS18145	2889.96	716.341	2.01216	2.8291e-06	5.42502e-05	-	NC_999999999.1	4052784	4053776	-	993	protein_coding	VWA domain-containing protein && PF00092:von Willebrand factor type A domain	VWA
DUN60_RS12890	258.999	55.0262	2.23245	2.92007e-06	5.55346e-05	-	NC_999999999.1	2884706	2884918	+	213	protein_coding	YheU family protein && -	-
DUN60_RS10455	2421.02	9636.94	-1.9929	2.93119e-06	5.55346e-05	tsf	NC_999999999.1	2381674	2382519	-	846	protein_coding	elongation factor Ts && PF00889:Elongation factor TS	-
DUN60_RS00730	505.283	2037.87	-2.0116	3.06836e-06	5.77874e-05	petA	NC_999999999.1	176580	177170	+	591	protein_coding	ubiquinol-cytochrome c reductase iron-sulfur subunit && PF10399:Ubiquitinol-cytochrome C reductase Fe-S subunit TAT signal|PF00355:Rieske [2Fe-2S] domain	-
sRNA00007	459.843	106.743	2.10585	3.13644e-06	5.86935e-05	-	NC_999999999.1	173842	174047	-	206	-	-	-
DUN60_RS07895	444.393	102.342	2.11724	3.15357e-06	5.86935e-05	-	NC_999999999.1	1804386	1804574	+	189	protein_coding	hypothetical protein && -	-
DUN60_RS13160	2524.63	9919.73	-1.97417	3.57152e-06	6.60836e-05	tpiA	NC_999999999.1	2945762	2946532	+	771	protein_coding	triose-phosphate isomerase && PF00121:Triosephosphate isomerase	-
DUN60_RS13975	2839.98	11137.8	-1.97146	3.65694e-06	6.72707e-05	rhlB	NC_999999999.1	3118728	3120038	+	1311	protein_coding	ATP-dependent RNA helicase RhlB && PF00270:DEAD/DEAH box helicase|PF00271:Helicase conserved C-terminal domain	DEAD
DUN60_RS18490	40.8881	192.571	-2.23185	3.91358e-06	7.15755e-05	-	NC_999999999.1	4139531	4141714	+	2184	protein_coding	malate synthase G && PF01274:Malate synthase	-
DUN60_RS17695	319.888	72.6319	2.13718	3.98933e-06	7.25415e-05	-	NC_999999999.1	3934372	3935019	+	648	protein_coding	3-keto-L-gulonate-6-phosphate decarboxylase UlaD && PF00215:Orotidine 5'-phosphate decarboxylase / HUMPS family	-
DUN60_RS02560	4173.18	1068.46	1.96551	4.21673e-06	7.62384e-05	-	NC_999999999.1	572682	573818	+	1137	protein_coding	flagellin && PF00700:Bacterial flagellin C-terminal helical region|PF00669:Bacterial flagellin N-terminal helical region|PF07196:Flagellin hook IN motif	-
DUN60_RS12555	294.442	66.0298	2.15491	4.52676e-06	8.13788e-05	-	NC_999999999.1	2834364	2835272	+	909	protein_coding	TIGR03899 family protein && PF10987:Protein of unknown function (DUF2806)	-
sRNA00143	375.325	86.9366	2.10869	4.58334e-06	8.19304e-05	-	NC_999999999.1	3166449	3166498	-	50	-	-	-
DUN60_RS14510	115.409	477.563	-2.04763	5.0771e-06	8.98698e-05	purE	NC_999999999.1	3229768	3230253	-	486	protein_coding	5-(carboxyamino)imidazole ribonucleotide mutase && PF00731:AIR carboxylase	-
DUN60_RS14045	61.7904	7.71086	2.98395	5.08429e-06	8.98698e-05	-	NC_999999999.1	3134435	3135202	+	768	protein_coding	DUF2063 domain-containing protein && PF09836:Putative DNA-binding domain	-
DUN60_RS22015	4734.82	1230.21	1.94431	5.18913e-06	9.12134e-05	-	NC_999999999.1	4977315	4977893	-	579	protein_coding	RNA-binding S4 domain-containing protein && PF13275:S4 domain	-
DUN60_RS11235	1504.96	5776.88	-1.94047	5.25858e-06	9.1427e-05	pnp	NC_999999999.1	2566947	2569067	-	2121	protein_coding	polyribonucleotide nucleotidyltransferase && PF03725:3' exoribonuclease family, domain 2|PF00013:KH domain|PF03726:Polyribonucleotide nucleotidyltransferase, RNA binding domain|PF00575:S1 RNA binding domain|PF01138:3' exoribonuclease family, domain 1	RNase_PH
DUN60_RS13195	121.771	22.0155	2.46156	5.25907e-06	9.1427e-05	-	NC_999999999.1	2952580	2953059	+	480	protein_coding	tRNA (cytidine(34)-2'-O)-methyltransferase && PF00588:SpoU rRNA Methylase family	SpoU_methylase
DUN60_RS14935	278.993	63.8291	2.126	5.38678e-06	9.31354e-05	gspE	NC_999999999.1	3320933	3322435	+	1503	protein_coding	type II secretion system ATPase GspE && PF00437:Type II/IV secretion system protein	-
DUN60_RS22350	2862.7	741.649	1.94841	5.48752e-06	9.43615e-05	-	NC_999999999.1	5051721	5052632	+	912	protein_coding	LysR family transcriptional regulator && PF00126:Bacterial regulatory helix-turn-helix protein, lysR family|PF03466:LysR substrate binding domain	LysR_substrate
DUN60_RS14525	176.299	705.337	-1.99945	5.7352e-06	9.80874e-05	aroE	NC_999999999.1	3232019	3232849	+	831	protein_coding	shikimate dehydrogenase && PF01488:Shikimate / quinate 5-dehydrogenase|PF08501:Shikimate dehydrogenase substrate binding domain	-
DUN60_RS14490	357.149	84.7359	2.07404	5.94209e-06	0.000101079	dprA	NC_999999999.1	3226356	3227468	+	1113	protein_coding	DNA-protecting protein DprA && PF02481:DNA recombination-mediator protein A	SMF
DUN60_RS03060	2461.92	9289.22	-1.91571	6.6123e-06	0.000111879	-	NC_999999999.1	699132	700040	+	909	protein_coding	TIM44-like domain-containing protein && PF04280:Tim44-like domain	-
DUN60_RS13290	21.8033	112.245	-2.3568	6.8093e-06	0.000114599	-	NC_999999999.1	2975039	2978470	-	3432	protein_coding	hybrid sensor histidine kinase/response regulator && PF00512:His Kinase A (phospho-acceptor) domain|PF12860:PAS fold|PF00072:Response regulator receiver domain|PF02518:Histidine kinase-, DNA gyrase B-, and HSP90-like ATPase	HATPase_c
DUN60_RS04820	2.71841	34.1194	-3.58605	7.62631e-06	0.00012767	-	NC_999999999.1	1091733	1092518	+	786	protein_coding	TetR/AcrR family transcriptional regulator && PF00440:Bacterial regulatory proteins, tetR family	TetR_N
Novel00067	561.628	2120.4	-1.91639	7.97077e-06	0.000132734	-	NC_999999999.1	2195805	2196306	-	502	-	PF02800:Glyceraldehyde 3-phosphate dehydrogenase, C-terminal domain	-
DUN60_RS06800	631.605	2373.48	-1.90968	8.32917e-06	0.000137976	-	NC_999999999.1	1500845	1501591	-	747	protein_coding	FNR family transcription factor && PF13545:Crp-like helix-turn-helix domain|PF00027:Cyclic nucleotide-binding domain	cNMP_binding
DUN60_RS01670	121.771	483.065	-1.98683	8.69101e-06	0.000143221	-	NC_999999999.1	395181	396731	+	1551	protein_coding	sodium:proton exchanger && PF03553:Na+/H+ antiporter family	-
DUN60_RS12720	92.6895	373.029	-2.00721	9.627e-06	0.000157823	rpsN	NC_999999999.1	2860075	2860380	-	306	protein_coding	30S ribosomal protein S14 && PF00253:Ribosomal protein S14p/S29e	Ribosomal_S14
DUN60_RS21020	15.4417	86.9366	-2.48275	1.00955e-05	0.000164651	-	NC_999999999.1	4720147	4720515	+	369	protein_coding	hypothetical protein && PF12472:Phage related protein	-
DUN60_RS04390	96.3247	17.6141	2.44368	1.06987e-05	0.000173594	-	NC_999999999.1	982373	983032	-	660	protein_coding	response regulator transcription factor && PF00072:Response regulator receiver domain|PF00486:Transcriptional regulatory protein, C terminal	Response_reg
DUN60_RS10565	2712.75	9902.12	-1.86793	1.07807e-05	0.000174032	-	NC_999999999.1	2401245	2402495	-	1251	protein_coding	serine hydroxymethyltransferase && PF00464:Serine hydroxymethyltransferase	SHMT
DUN60_RS16690	45.4321	4.40983	3.33164	1.11765e-05	0.000179504	maiA	NC_999999999.1	3680874	3681578	-	705	protein_coding	maleylacetoacetate isomerase && PF13417:Glutathione S-transferase, N-terminal domain	-
DUN60_RS21270	432.579	108.944	1.98829	1.14237e-05	0.000182422	-	NC_999999999.1	4776349	4777635	-	1287	protein_coding	DEAD/DEAH box helicase && PF00271:Helicase conserved C-terminal domain|PF00270:DEAD/DEAH box helicase	DEAD
DUN60_RS14410	399.863	1482.19	-1.88979	1.14734e-05	0.000182422	-	NC_999999999.1	3207870	3209516	-	1647	protein_coding	acetolactate synthase 2 catalytic subunit && PF00205:Thiamine pyrophosphate enzyme, central domain|PF02776:Thiamine pyrophosphate enzyme, N-terminal TPP binding domain|PF02775:Thiamine pyrophosphate enzyme, C-terminal TPP binding domain	TPP_enzyme_N
DUN60_RS00720	1696.71	6157.61	-1.85954	1.20388e-05	0.000190454	rplM	NC_999999999.1	175412	175840	+	429	protein_coding	50S ribosomal protein L13 && PF00572:Ribosomal protein L13	-
DUN60_RS19200	76.3312	12.1123	2.64454	1.25266e-05	0.000197186	-	NC_999999999.1	4313407	4314081	-	675	protein_coding	glutathione S-transferase family protein && PF00043:Glutathione S-transferase, C-terminal domain|PF02798:Glutathione S-transferase, N-terminal domain	GST_N
DUN60_RS16140	483.472	124.349	1.95809	1.26624e-05	0.000198335	-	NC_999999999.1	3567083	3568072	+	990	protein_coding	rhodanese-related sulfurtransferase && PF00581:Rhodanese-like domain	Rhodanese
Novel00090	309.892	1146.58	-1.88703	1.28106e-05	0.000199669	-	NC_999999999.1	2636323	2636567	-	245	-	-	-
DUN60_RS22375	701.583	2546.23	-1.85947	1.36706e-05	0.000212029	-	NC_999999999.1	5057347	5057697	-	351	protein_coding	hypothetical protein && -	-
DUN60_RS18150	805.185	215.678	1.8999	1.40807e-05	0.000217324	-	NC_999999999.1	4053769	4054254	-	486	protein_coding	DUF4381 domain-containing protein && PF14316:Domain of unknown function (DUF4381)	-
DUN60_RS16620	511.644	133.152	1.94119	1.43323e-05	0.000220133	-	NC_999999999.1	3665915	3667435	-	1521	protein_coding	catalase && PF06628:Catalase-related immune-responsive|PF00199:Catalase	Catalase
DUN60_RS14230	35055	124855	-1.83256	1.4869e-05	0.000226635	-	NC_999999999.1	3173003	3173437	-	435	protein_coding	Hsp20 family protein && PF00011:Hsp20/alpha crystallin family	-
DUN60_RS18890	5444.59	1520.7	1.84001	1.48989e-05	0.000226635	dbpA	NC_999999999.1	4234920	4236299	+	1380	protein_coding	ATP-dependent RNA helicase DbpA && PF00270:DEAD/DEAH box helicase|PF03880:DbpA RNA binding domain|PF00271:Helicase conserved C-terminal domain	DEAD
DUN60_RS08250	4031.41	14363	-1.83296	1.51761e-05	0.000229747	nrdA	NC_999999999.1	1889767	1892049	+	2283	protein_coding	ribonucleoside-diphosphate reductase subunit alpha && PF00317:Ribonucleotide reductase, all-alpha domain|PF03477:ATP cone domain|PF02867:Ribonucleotide reductase, barrel domain	Ribonuc_red_lgC
DUN60_RS12785	2270.16	8070.03	-1.82971	1.60203e-05	0.000241372	rplC	NC_999999999.1	2865806	2866435	-	630	protein_coding	50S ribosomal protein L3 && PF00297:Ribosomal protein L3	-
DUN60_RS10795	631.605	2263.44	-1.8412	1.66815e-05	0.000250143	nrdR	NC_999999999.1	2461829	2462278	-	450	protein_coding	transcriptional regulator NrdR && PF03477:ATP cone domain	-
DUN60_RS04630	1045.11	3715.91	-1.82993	1.6921e-05	0.000252538	asnS	NC_999999999.1	1040198	1041598	-	1401	protein_coding	asparagine--tRNA ligase && PF01336:OB-fold nucleic acid binding domain|PF00152:tRNA synthetases class II (D, K and N)	tRNA-synt_2
sRNA00017	640.693	172.764	1.89016	1.80301e-05	0.000267827	-	NC_999999999.1	267510	267736	+	227	-	-	-
DUN60_RS11445	8022.84	2279.95	1.81506	1.86477e-05	0.000275707	-	NC_999999999.1	2621495	2622508	-	1014	protein_coding	Fe(3+) ABC transporter substrate-binding protein && PF13343:Bacterial extracellular solute-binding protein	-
DUN60_RS23185	188.113	44.0226	2.0925	1.91823e-05	0.000282292	-	NC_999999999.1	5241336	5242025	-	690	protein_coding	response regulator transcription factor && PF00072:Response regulator receiver domain|PF00486:Transcriptional regulatory protein, C terminal	Response_reg
DUN60_RS21305	226.282	823.076	-1.86226	1.97843e-05	0.000289803	-	NC_999999999.1	4785564	4786469	-	906	protein_coding	LysR family transcriptional regulator && PF03466:LysR substrate binding domain|PF00126:Bacterial regulatory helix-turn-helix protein, lysR family	LysR_substrate
DUN60_RS14720	7802	2227.13	1.80861	1.99168e-05	0.0002904	-	NC_999999999.1	3273057	3273632	+	576	protein_coding	hypothetical protein && -	-
Novel00199	2907.23	825.276	1.81656	2.07044e-05	0.000300499	-	NC_999999999.1	3940431	3941764	+	1334	-	PF01261:Xylose isomerase-like TIM barrel|PF09339:IclR helix-turn-helix domain|PF01614:Bacterial transcriptional regulator	-
DUN60_RS08800	274.449	69.3309	1.98325	2.12723e-05	0.000307332	torD	NC_999999999.1	2015815	2016462	+	648	protein_coding	molecular chaperone TorD && PF02613:Nitrate reductase delta subunit	-
DUN60_RS14970	3039.01	865.99	1.81105	2.17742e-05	0.000313153	gspL	NC_999999999.1	3326984	3328231	+	1248	protein_coding	type II secretion system protein GspL && PF12693:GspL periplasmic domain|PF05134:Type II secretion system (T2SS), protein L	-
DUN60_RS12030	453.481	1596.63	-1.8156	2.33823e-05	0.000334758	-	NC_999999999.1	2743305	2743805	+	501	protein_coding	SprT family zinc-dependent metalloprotease && PF17283:SprT-like zinc ribbon domain|PF10263:SprT-like family	-
Novel00081	314.436	1110.27	-1.81962	2.52977e-05	0.000360549	-	NC_999999999.1	2381901	2382489	+	589	-	PF00889:Elongation factor TS	-
DUN60_RS11005	289.898	75.933	1.9312	2.68106e-05	0.000380399	-	NC_999999999.1	2518955	2519926	-	972	protein_coding	type II secretion system F family protein && PF00482:Type II secretion system (T2SS), protein F	-
DUN60_RS24295	53.6113	7.71086	2.77957	2.74112e-05	0.000387183	-	NC_999999999.1	5480210	5481661	+	1452	protein_coding	purine permease && PF00860:Permease family	-
DUN60_RS18520	82.6927	15.4133	2.41506	2.76638e-05	0.000389014	-	NC_999999999.1	4148439	4149422	-	984	protein_coding	AAA domain-containing protein && PF07728:AAA domain (dynein-related subfamily)|PF12556:Cobaltochelatase CobS subunit N terminal	AAA_5
DUN60_RS01995	978.765	277.298	1.81911	2.81281e-05	0.000393793	-	NC_999999999.1	473823	474827	+	1005	protein_coding	FAD:protein FMN transferase && PF02424:ApbE family	-
DUN60_RS12805	1987.53	6792.51	-1.7729	2.84185e-05	0.000395908	rpsG	NC_999999999.1	2870801	2871271	-	471	protein_coding	30S ribosomal protein S7 && PF00177:Ribosomal protein S7p/S5e	-
DUN60_RS11490	1878.47	6419.49	-1.77282	2.85294e-05	0.000395908	dksA	NC_999999999.1	2636339	2636785	+	447	protein_coding	RNA polymerase-binding protein DksA && PF01258:Prokaryotic dksA/traR C4-type zinc finger	zf-dskA_traR
DUN60_RS06900	9486.91	2782.81	1.76936	2.90838e-05	0.000401436	rmf	NC_999999999.1	1519858	1520031	-	174	protein_coding	ribosome modulation factor && -	-
DUN60_RS16215	1628.55	469.861	1.79305	2.91815e-05	0.000401436	-	NC_999999999.1	3584155	3586695	+	2541	protein_coding	chitinase && PF00704:Glycosyl hydrolases family 18|PF08329:Chitinase A, N-terminal domain	-
DUN60_RS14995	1023.3	3501.35	-1.77455	2.94225e-05	0.000402999	nfuA	NC_999999999.1	3331416	3332000	-	585	protein_coding	Fe-S biogenesis protein NfuA && PF01106:NifU-like domain|PF01521:Iron-sulphur cluster biosynthesis	-
DUN60_RS11210	240.823	61.6284	1.96438	2.98431e-05	0.000406998	-	NC_999999999.1	2561900	2562913	+	1014	protein_coding	U32 family peptidase && PF01136:Peptidase family U32	-
DUN60_RS12710	1114.18	3780.84	-1.7626	3.28032e-05	0.000445448	rplF	NC_999999999.1	2859109	2859642	-	534	protein_coding	50S ribosomal protein L6 && PF00347:Ribosomal protein L6	-
DUN60_RS09225	1070.55	3632.29	-1.76239	3.29997e-05	0.000446202	fadR	NC_999999999.1	2119596	2120435	-	840	protein_coding	fatty acid metabolism transcriptional regulator FadR && PF00392:Bacterial regulatory proteins, gntR family|PF07840:FadR C-terminal domain	FadR_C
DUN60_RS16440	956.046	273.997	1.80251	3.33825e-05	0.000449456	-	NC_999999999.1	3630233	3630496	+	264	protein_coding	hypothetical protein && -	-
DUN60_RS13820	3040.82	896.8	1.76148	3.49315e-05	0.000468319	-	NC_999999999.1	3080765	3082309	+	1545	protein_coding	hypothetical protein && -	-
DUN60_RS11225	68.152	258.592	-1.9217	3.57402e-05	0.000475292	-	NC_999999999.1	2565322	2565729	-	408	protein_coding	MarR family transcriptional regulator && PF01047:MarR family	MarR
DUN60_RS10510	2767.28	816.473	1.76085	3.5752e-05	0.000475292	-	NC_999999999.1	2392436	2392879	+	444	protein_coding	YaiI/YqxD family protein && PF02639:Uncharacterized BCR, YaiI/YqxD family COG1671	DUF188
DUN60_RS17930	421.674	116.646	1.853	3.64805e-05	0.000482947	-	NC_999999999.1	3990882	3992771	+	1890	protein_coding	sensor histidine kinase && PF00512:His Kinase A (phospho-acceptor) domain|PF02518:Histidine kinase-, DNA gyrase B-, and HSP90-like ATPase|PF12974:ABC transporter, phosphonate, periplasmic substrate-binding protein	HATPase_c
DUN60_RS12740	198.11	692.133	-1.80403	3.815e-05	0.000502944	rpsQ	NC_999999999.1	2861824	2862078	-	255	protein_coding	30S ribosomal protein S17 && -	-
DUN60_RS09425	6220.7	20747.2	-1.73775	3.86483e-05	0.00050589	sodB	NC_999999999.1	2162421	2163005	+	585	protein_coding	superoxide dismutase [Fe] && PF00081:Iron/manganese superoxide dismutases, alpha-hairpin domain|PF02777:Iron/manganese superoxide dismutases, C-terminal domain	-
DUN60_RS21915	568.899	1923.43	-1.75719	3.86932e-05	0.00050589	-	NC_999999999.1	4956256	4956438	+	183	protein_coding	hypothetical protein && -	-
DUN60_RS20655	2867.24	852.785	1.74928	3.95181e-05	0.000514548	-	NC_999999999.1	4650078	4650845	+	768	protein_coding	DUF3450 domain-containing protein && PF11932:Protein of unknown function (DUF3450)	-
DUN60_RS12455	1581.3	466.56	1.76074	4.02731e-05	0.00052223	mgtE	NC_999999999.1	2811744	2813099	+	1356	protein_coding	magnesium transporter && PF00571:CBS domain|PF03448:MgtE intracellular N domain|PF01769:Divalent cation transporter	CBS
DUN60_RS08670	28.1649	2.2092	3.60526	4.06483e-05	0.000524944	tolA	NC_999999999.1	1982150	1983217	-	1068	protein_coding	cell envelope integrity protein TolA && PF06519:TolA C-terminal	-
DUN60_RS20665	291.716	78.1337	1.89906	4.10381e-05	0.000527723	-	NC_999999999.1	4652221	4652781	+	561	protein_coding	MotA/TolQ/ExbB proton channel family protein && PF01618:MotA/TolQ/ExbB proton channel family	-
DUN60_RS13605	570.716	1921.23	-1.75094	4.11971e-05	0.000527723	-	NC_999999999.1	3044625	3045431	-	807	protein_coding	glutamate racemase && PF01177:Asp/Glu/Hydantoin racemase	Asp_Glu_race
DUN60_RS11190	323.524	1101.47	-1.76704	4.16322e-05	0.000531146	-	NC_999999999.1	2557856	2558254	-	399	protein_coding	DNA polymerase III subunit psi && PF03603:DNA polymerase III psi subunit	-
DUN60_RS10495	1494.05	442.352	1.75571	4.30828e-05	0.00054615	-	NC_999999999.1	2390502	2390810	+	309	protein_coding	DUF3301 domain-containing protein && PF11743:Protein of unknown function (DUF3301)	-
DUN60_RS15730	269.905	72.6319	1.89218	4.31534e-05	0.00054615	frdC	NC_999999999.1	3482514	3482897	-	384	protein_coding	fumarate reductase subunit FrdC && PF02300:Fumarate reductase subunit C	-
DUN60_RS10820	166.302	577.696	-1.79565	4.52434e-05	0.00057032	tet(34)	NC_999999999.1	2466915	2467379	-	465	protein_coding	oxytetracycline resistance phosphoribosyltransferase domain-containing protein Tet(34) && PF00156:Phosphoribosyl transferase domain	Pribosyltran
DUN60_RS08525	73.6048	268.496	-1.86506	5.00639e-05	0.00062858	-	NC_999999999.1	1948024	1948704	-	681	protein_coding	hypothetical protein && -	-
DUN60_RS16145	512.553	147.456	1.79665	5.11453e-05	0.000639619	-	NC_999999999.1	3568229	3568486	+	258	protein_coding	YdcH family protein && -	-
DUN60_RS18965	8.17132	51.7252	-2.64229	5.28572e-05	0.000656766	-	NC_999999999.1	4251711	4252553	+	843	protein_coding	mechanosensitive ion channel family protein && PF00924:Mechanosensitive ion channel	-
DUN60_RS10145	16465.6	5047.35	1.70583	5.29315e-05	0.000656766	zipA	NC_999999999.1	2320592	2321650	-	1059	protein_coding	cell division protein ZipA && PF04354:ZipA, C-terminal FtsZ-binding domain	-
DUN60_RS13490	12219.7	3746.72	1.70547	5.35362e-05	0.000661674	pssA	NC_999999999.1	3019656	3020996	+	1341	protein_coding	CDP-diacylglycerol--serine O-phosphatidyltransferase && PF13091:PLD-like domain	-
DUN60_RS08180	81.7839	16.5137	2.30038	5.38297e-05	0.000662713	-	NC_999999999.1	1872985	1874373	-	1389	protein_coding	c-type cytochrome && PF06537:Di-haem oxidoreductase, putative peroxidase	-
DUN60_RS02075	506.192	146.356	1.78944	5.50032e-05	0.000673853	rsfS	NC_999999999.1	491089	491406	-	318	protein_coding	ribosome silencing factor && PF02410:Ribosomal silencing factor during starvation	DUF143
DUN60_RS11265	308.074	1031.04	-1.7423	5.51605e-05	0.000673853	rimP	NC_999999999.1	2575672	2576127	-	456	protein_coding	ribosome maturation factor RimP && PF17384:RimP C-terminal SH3 domain|PF02576:RimP N-terminal domain	-
DUN60_RS03010	1302.3	4248.49	-1.70578	5.61025e-05	0.000682724	-	NC_999999999.1	685998	687230	-	1233	protein_coding	pyridoxal phosphate-dependent aminotransferase && PF00155:Aminotransferase class I and II	Aminotran_1_2
DUN60_RS03925	678.863	2221.63	-1.71022	5.88891e-05	0.00071389	purB	NC_999999999.1	876825	878195	-	1371	protein_coding	adenylosuccinate lyase && PF00206:Lyase|PF08328:Adenylosuccinate lyase C-terminal	-
DUN60_RS10790	19.9857	91.338	-2.18457	6.24314e-05	0.000753943	ribD	NC_999999999.1	2460706	2461788	-	1083	protein_coding	bifunctional diaminohydroxyphosphoribosylaminopyrimidine deaminase/5-amino-6-(5-phosphoribosylamino)uracil reductase RibD && PF00383:Cytidine and deoxycytidylate deaminase zinc-binding region|PF01872:RibD C-terminal domain	RibD_C
DUN60_RS14040	1167.79	354.323	1.72034	6.53873e-05	0.000785269	-	NC_999999999.1	3133578	3134438	+	861	protein_coding	DUF692 domain-containing protein && PF05114:Protein of unknown function (DUF692)	-
Novel00042	250.82	831.878	-1.72916	6.55218e-05	0.000785269	-	NC_999999999.1	440067	440207	-	141	-	-	-
DUN60_RS01145	2172.01	669.026	1.69874	6.76467e-05	0.000807676	-	NC_999999999.1	275657	276802	-	1146	protein_coding	Na/Pi cotransporter family protein && PF02690:Na+/Pi-cotransporter	Na_Pi_cotrans
DUN60_RS08910	66.3344	12.1123	2.4424	6.83045e-05	0.000812464	-	NC_999999999.1	2040134	2041099	-	966	protein_coding	porin && PF13609:Gram-negative porin	-
DUN60_RS13870	808.821	243.187	1.7333	6.85966e-05	0.000812882	cyaY	NC_999999999.1	3093137	3093451	+	315	protein_coding	iron donor protein CyaY && PF01491:Frataxin-like domain	Frataxin_Cyay
sRNA00106	590.71	174.965	1.75475	6.9418e-05	0.000819547	-	NC_999999999.1	2680627	2680724	+	98	-	-	-
DUN60_RS16020	179.934	47.3237	1.92436	7.0007e-05	0.000823181	-	NC_999999999.1	3533233	3534861	+	1629	protein_coding	ABC transporter ATP-binding protein && PF08352:Oligopeptide/dipeptide transporter, C-terminal region|PF00005:ABC transporter	ABC_tran
DUN60_RS05305	5.44489	39.6212	-2.83288	7.02462e-05	0.000823181	purT	NC_999999999.1	1190697	1191872	-	1176	protein_coding	formate-dependent phosphoribosylglycinamide formyltransferase && PF02222:ATP-grasp domain	-
DUN60_RS07945	73.6048	261.893	-1.82916	7.0979e-05	0.000828699	-	NC_999999999.1	1816772	1817596	+	825	protein_coding	DUF2797 domain-containing protein && PF10977:Protein of unknown function (DUF2797)	-
DUN60_RS03525	89.0543	19.8148	2.16182	7.13929e-05	0.000830467	-	NC_999999999.1	788088	788999	+	912	protein_coding	LysR family transcriptional regulator && PF00126:Bacterial regulatory helix-turn-helix protein, lysR family|PF03466:LysR substrate binding domain	LysR_substrate
DUN60_RS23380	0.900749	23.1158	-4.49088	7.35111e-05	0.000851975	grxB	NC_999999999.1	5283093	5283725	+	633	protein_coding	glutaredoxin 2 && PF04399:Glutaredoxin 2, C terminal domain|PF13417:Glutathione S-transferase, N-terminal domain	-
DUN60_RS10285	149.944	38.5209	1.95764	7.59948e-05	0.000877546	-	NC_999999999.1	2345323	2346561	+	1239	protein_coding	uracil-xanthine permease && PF00860:Permease family	-
DUN60_RS08715	156.305	523.778	-1.74369	7.69906e-05	0.000885812	ruvA	NC_999999999.1	1989774	1990385	-	612	protein_coding	Holliday junction branch migration protein RuvA && PF14520:Helix-hairpin-helix domain|PF07499:RuvA, C-terminal domain|PF01330:RuvA N terminal domain	-
DUN60_RS04895	107.23	367.528	-1.77582	7.82905e-05	0.000897504	-	NC_999999999.1	1109500	1110642	+	1143	protein_coding	MFS transporter && PF07690:Major Facilitator Superfamily	MFS_1
DUN60_RS15915	3488.86	11059.7	-1.66445	7.90593e-05	0.000902371	-	NC_999999999.1	3509431	3510747	+	1317	protein_coding	adenylosuccinate synthase && PF00709:Adenylosuccinate synthetase	-
DUN60_RS00900	115.409	392.836	-1.76594	7.92855e-05	0.000902371	-	NC_999999999.1	213973	214554	-	582	protein_coding	flavodoxin family protein && PF03358:NADPH-dependent FMN reductase	FMN_red
DUN60_RS16805	1205.96	373.029	1.69253	8.34292e-05	0.000946129	-	NC_999999999.1	3704492	3704686	-	195	protein_coding	hypothetical protein && -	-
DUN60_RS04715	784.283	2497.82	-1.67105	8.42691e-05	0.000947419	tyrR	NC_999999999.1	1065378	1066922	+	1545	protein_coding	transcriptional regulator TyrR && PF00158:Sigma-54 interaction domain|PF00989:PAS fold	Sigma54_activat
DUN60_RS24120	136.312	34.1194	1.99474	8.43306e-05	0.000947419	guaD	NC_999999999.1	5448199	5449533	+	1335	protein_coding	guanine deaminase && PF01979:Amidohydrolase family	Amidohydro_1
DUN60_RS14105	21.8033	92.4384	-2.07703	8.44412e-05	0.000947419	crcB	NC_999999999.1	3146836	3147219	-	384	protein_coding	fluoride efflux transporter CrcB && PF02537:CrcB-like protein, Camphor Resistance (CrcB)	-
DUN60_RS02545	189.931	51.7252	1.8743	8.47772e-05	0.000947827	flgJ	NC_999999999.1	568020	568955	+	936	protein_coding	flagellar assembly peptidoglycan hydrolase FlgJ && PF10135:Rod binding protein|PF01832:Mannosyl-glycoprotein endo-beta-N-acetylglucosaminidase	-
Novel00052	2311.06	725.144	1.67207	8.54543e-05	0.000952034	-	NC_999999999.1	862554	862928	-	375	-	PF13491:4TM region of DNA translocase FtsK/SpoIIIE	-
DUN60_RS03340	80.8751	279.499	-1.78732	8.7099e-05	0.000966952	-	NC_999999999.1	746761	747792	-	1032	protein_coding	LacI family DNA-binding transcriptional regulator && PF00356:Bacterial regulatory proteins, lacI family|PF13377:Periplasmic binding protein-like domain	LacI
DUN60_RS11985	220.83	61.6284	1.83942	9.34239e-05	0.00103173	-	NC_999999999.1	2731685	2732581	-	897	protein_coding	LysR family transcriptional regulator ArgP && PF00126:Bacterial regulatory helix-turn-helix protein, lysR family|PF03466:LysR substrate binding domain	HTH_1
DUN60_RS05215	157.214	41.8219	1.90761	9.35863e-05	0.00103173	-	NC_999999999.1	1174673	1176055	-	1383	protein_coding	PLP-dependent aminotransferase family protein && PF00155:Aminotransferase class I and II|PF00392:Bacterial regulatory proteins, gntR family	Aminotran_1_2
DUN60_RS24360	912.423	2873.04	-1.65465	9.41237e-05	0.00103405	-	NC_999999999.1	5499100	5499582	-	483	protein_coding	MarR family transcriptional regulator && PF01047:MarR family	MarR
DUN60_RS13695	692.495	212.377	1.70466	9.46112e-05	0.00103581	glpE	NC_999999999.1	3061825	3062145	-	321	protein_coding	thiosulfate sulfurtransferase GlpE && PF00581:Rhodanese-like domain	Rhodanese
DUN60_RS01510	64.5168	12.1123	2.4024	9.69355e-05	0.0010576	hscA	NC_999999999.1	359454	361304	+	1851	protein_coding	Fe-S protein assembly chaperone HscA && PF00012:Hsp70 protein	HSP70
DUN60_RS01295	980.583	3077.71	-1.65	9.75497e-05	0.00106014	rluD	NC_999999999.1	312266	313240	+	975	protein_coding	23S rRNA pseudouridine(1911/1915/1917) synthase RluD && PF01479:S4 domain|PF00849:RNA pseudouridylate synthase	S4
DUN60_RS18390	54.5201	9.91156	2.4463	9.78386e-05	0.00106014	-	NC_999999999.1	4114393	4115724	-	1332	protein_coding	MFS transporter && -	-
DUN60_RS11670	5155.59	1651.64	1.64217	0.000101201	0.00109284	-	NC_999999999.1	2672843	2675701	-	2859	protein_coding	insulinase family protein && PF05193:Peptidase M16 inactive domain|PF00675:Insulinase (Peptidase family M16)	-
DUN60_RS24265	669.775	206.876	1.69439	0.00010289	0.00110729	-	NC_999999999.1	5474430	5474990	-	561	protein_coding	ureidoglycolate lyase && PF04115:Ureidoglycolate lyase	-
DUN60_RS15245	328.068	1044.25	-1.66998	0.000104876	0.00112484	rpmB	NC_999999999.1	3381002	3381238	+	237	protein_coding	50S ribosomal protein L28 && -	-
DUN60_RS19970	252.638	72.6319	1.79684	0.000106228	0.00113082	-	NC_999999999.1	4495692	4496051	-	360	protein_coding	glutaredoxin && PF13417:Glutathione S-transferase, N-terminal domain	-
DUN60_RS19240	40.8881	5.51017	2.8661	0.000106371	0.00113082	-	NC_999999999.1	4320929	4321885	+	957	protein_coding	ABC transporter substrate-binding protein && PF09084:NMT1/THI5 like	-
DUN60_RS08870	171.755	46.2234	1.89115	0.000106506	0.00113082	-	NC_999999999.1	2031055	2031753	+	699	protein_coding	arginyltransferase && PF04376:Arginine-tRNA-protein transferase, N terminus|PF04377:Arginine-tRNA-protein transferase, C terminus	-
DUN60_RS24595	642.511	2012.56	-1.64703	0.000108256	0.00114556	-	NC_999999999.1	3938076	3938213	+	138	protein_coding	hypothetical protein && -	-
DUN60_RS17840	89.0543	20.9151	2.08429	0.000109799	0.00115801	-	NC_999999999.1	3963501	3964829	+	1329	protein_coding	maltoporin && PF02264:LamB porin	-
DUN60_RS11050	316.253	93.5387	1.75626	0.000111605	0.00117315	cpaB	NC_999999999.1	2527571	2528320	-	750	protein_coding	Flp pilus assembly protein CpaB && PF08666:SAF domain|PF16976:Flp pilus assembly protein RcpC/CpaB	-
DUN60_RS20910	25.4385	2.2092	3.4591	0.000116677	0.00122241	-	NC_999999999.1	4699428	4699796	+	369	protein_coding	late competence development ComFB family protein && PF10719:Late competence development protein ComFB	-
DUN60_RS24260	916.059	289.402	1.66199	0.000119764	0.00125003	-	NC_999999999.1	5473096	5474415	-	1320	protein_coding	urate hydroxylase PuuD && PF06181:Urate oxidase N-terminal	-
DUN60_RS14545	1.38778e-17	17.6141	-7.15472	0.000120499	0.00125003	-	NC_999999999.1	3235928	3236003	+	76	protein_coding	tRNA-Glu && -	-
DUN60_RS19360	16.3505	1.38778e-17	7.04947	0.000120499	0.00125003	-	NC_999999999.1	4346275	4347228	+	954	protein_coding	iron chelate uptake ABC transporter family permease subunit && PF01032:FecCD transport family	-
DUN60_RS00475	1033.29	3183.34	-1.62316	0.000124496	0.00128583	leuA	NC_999999999.1	111967	113514	-	1548	protein_coding	2-isopropylmalate synthase && PF08502:LeuA allosteric (dimerisation) domain|PF00682:HMGL-like	HMGL-like
Novel00118	1514.95	4655.62	-1.61961	0.000124763	0.00128583	-	NC_999999999.1	2859408	2861712	+	2305	-	PF00238:Ribosomal protein L14p/L23e|PF00347:Ribosomal protein L6|PF17136:Ribosomal proteins 50S L24/mitochondrial 39S L24|PF00281:Ribosomal protein L5|PF00673:ribosomal L5P family C-terminus|PF00253:Ribosomal protein S14p/S29e|PF00410:Ribosomal protein S8	-
DUN60_RS14235	8666.27	26492.2	-1.61207	0.000126645	0.00130099	gyrB	NC_999999999.1	3173942	3176359	-	2418	protein_coding	DNA topoisomerase (ATP-hydrolyzing) subunit B && PF00986:DNA gyrase B subunit, carboxyl terminus|PF01751:Toprim domain|PF02518:Histidine kinase-, DNA gyrase B-, and HSP90-like ATPase|PF00204:DNA gyrase B	DNA_gyraseB
Novel00089	81.7839	275.098	-1.74833	0.000127058	0.00130101	-	NC_999999999.1	2595075	2595345	+	271	-	PF01521:Iron-sulphur cluster biosynthesis	-
DUN60_RS15250	33.6177	126.549	-1.90807	0.00013119	0.00133632	rpmG	NC_999999999.1	3381252	3381419	+	168	protein_coding	50S ribosomal protein L33 && -	-
DUN60_RS04560	194.475	618.409	-1.66827	0.000131435	0.00133632	serC	NC_999999999.1	1025512	1026606	+	1095	protein_coding	3-phosphoserine/phosphohydroxythreonine transaminase && PF00266:Aminotransferase class-V	Aminotran_5
DUN60_RS13275	2088.41	676.728	1.6256	0.000131774	0.00133632	-	NC_999999999.1	2971259	2972962	+	1704	protein_coding	cation acetate symporter && PF00474:Sodium:solute symporter family	-
DUN60_RS22310	571.625	178.266	1.68043	0.000132269	0.00133706	torT	NC_999999999.1	5042655	5043683	+	1029	protein_coding	TMAO reductase system periplasmic protein TorT && PF00532:Periplasmic binding proteins and sugar binding domain of LacI family	Peripla_BP_1
DUN60_RS13200	1615.83	4930.71	-1.60943	0.000136454	0.00137497	fxsA	NC_999999999.1	2953239	2953763	-	525	protein_coding	membrane protein FxsA && PF04186:FxsA cytoplasmic membrane protein	-
DUN60_RS04540	1104.18	3362.7	-1.60652	0.000144182	0.00144823	-	NC_999999999.1	1020678	1021220	-	543	protein_coding	hypothetical protein && -	-
DUN60_RS10210	179.025	50.6248	1.82001	0.000144871	0.00145054	-	NC_999999999.1	2333003	2333350	+	348	protein_coding	ArsC family reductase && PF03960:ArsC family	-
DUN60_RS11470	7196.75	21755.2	-1.59592	0.000147256	0.00146977	-	NC_999999999.1	2628141	2630474	-	2334	protein_coding	serine protease && PF01734:Patatin-like phospholipase	-
DUN60_RS13895	154.488	42.9223	1.84503	0.000151828	0.00150681	-	NC_999999999.1	3099308	3100489	+	1182	protein_coding	heme biosynthesis protein HemY && PF07219:HemY protein N-terminus	HemY_N
DUN60_RS04290	102.686	25.3166	2.01534	0.000151919	0.00150681	-	NC_999999999.1	953259	953633	-	375	protein_coding	SnoaL-like domain-containing protein && PF12680:SnoaL-like domain	-
DUN60_RS18600	260.817	809.871	-1.63413	0.000154598	0.00152859	nadE	NC_999999999.1	4168208	4169038	-	831	protein_coding	ammonia-dependent NAD(+) synthetase && PF02540:NAD synthase	NAD_synthase
DUN60_RS21545	53.6113	185.969	-1.7918	0.000155859	0.00153626	-	NC_999999999.1	4846423	4847049	-	627	protein_coding	LysE family translocator && PF01810:LysE type translocator	-
Novel00093	288.989	890.197	-1.62264	0.00016215	0.0015933	-	NC_999999999.1	2693206	2693393	+	188	-	PF01551:Peptidase family M23	-
DUN60_RS14170	1301.39	3919.48	-1.59051	0.000164649	0.00161091	fadB	NC_999999999.1	3158121	3160292	+	2172	protein_coding	fatty acid oxidation complex subunit alpha FadB && PF02737:3-hydroxyacyl-CoA dehydrogenase, NAD binding domain|PF00378:Enoyl-CoA hydratase/isomerase|PF00725:3-hydroxyacyl-CoA dehydrogenase, C-terminal domain	3HCDH_N
DUN60_RS08930	159.94	44.0226	1.85861	0.00016496	0.00161091	rsmS	NC_999999999.1	2045156	2045326	+	171	protein_coding	pleiotropic regulatory protein RsmS && -	-
DUN60_RS23670	11358.1	3788.54	1.58398	0.000166638	0.00162228	raiA	NC_999999999.1	5344146	5344502	+	357	protein_coding	ribosome-associated translation inhibitor RaiA && PF02482:Sigma 54 modulation protein / S30EA ribosomal protein	-
DUN60_RS06625	239.914	71.5316	1.74432	0.000177037	0.00171823	-	NC_999999999.1	1458172	1459989	-	1818	protein_coding	bifunctional molybdopterin-guanine dinucleotide biosynthesis adaptor protein MobB/molybdopterin molybdotransferase MoeA && PF03453:MoeA N-terminal region (domain I and II)|PF03454:MoeA C-terminal region (domain IV)|PF00994:Probable molybdopterin binding domain|PF03205:Molybdopterin guanine dinucleotide synthesis protein B	-
DUN60_RS09165	976.948	2928.06	-1.58345	0.000179961	0.00174127	yceD	NC_999999999.1	2102777	2103304	-	528	protein_coding	23S rRNA accumulation protein YceD && PF02620:Uncharacterized ACR, COG1399	-
DUN60_RS11065	199.927	58.3273	1.77532	0.000189289	0.00182595	-	NC_999999999.1	2530404	2530577	-	174	protein_coding	Flp family type IVb pilin && -	-
DUN60_RS13365	1658.54	551.287	1.58885	0.00019325	0.00185849	hupA	NC_999999999.1	2994746	2995018	-	273	protein_coding	DNA-binding protein HU-alpha && -	-
DUN60_RS18690	9126.12	3086.51	1.56399	0.000200987	0.00192704	hutZ	NC_999999999.1	4182362	4182892	+	531	protein_coding	heme utilization protein HutZ && PF01243:Pyridoxamine 5'-phosphate oxidase	Pyridox_oxidase
DUN60_RS16610	69.0608	15.4133	2.15562	0.000206725	0.00197607	-	NC_999999999.1	3664786	3665298	-	513	protein_coding	superoxide dismutase family protein && PF00080:Copper/zinc superoxide dismutase (SODC)	-
DUN60_RS11935	135.403	37.4205	1.8523	0.000211002	0.00200837	-	NC_999999999.1	2723679	2723885	+	207	protein_coding	DUF1107 domain-containing protein && -	-
DUN60_RS01825	1036.02	3065.6	-1.56499	0.000211374	0.00200837	purL	NC_999999999.1	431269	435195	+	3927	protein_coding	phosphoribosylformylglycinamidine synthase && PF13507:CobB/CobQ-like glutamine amidotransferase domain|PF02769:AIR synthase related protein, C-terminal domain	-
DUN60_RS11310	566.172	1684.66	-1.5729	0.000219011	0.00207471	yhbY	NC_999999999.1	2582344	2582640	+	297	protein_coding	ribosome assembly RNA-binding protein YhbY && -	-
DUN60_RS23260	270.813	83.6355	1.69381	0.000221099	0.00208823	-	NC_999999999.1	5258587	5259147	+	561	protein_coding	cysteine hydrolase && PF00857:Isochorismatase family	Isochorismatase
DUN60_RS11105	6941.37	20313.7	-1.54914	0.0002251	0.00210887	-	NC_999999999.1	2536280	2538367	-	2088	protein_coding	elongation factor G && PF14492:Elongation Factor G, domain II|PF00009:Elongation factor Tu GTP binding domain|PF00679:Elongation factor G C-terminus|PF03144:Elongation factor Tu domain 2|PF03764:Elongation factor G, domain IV	GTP_EFTU
DUN60_RS00570	971.495	2862.04	-1.55863	0.000225167	0.00210887	-	NC_999999999.1	140858	141301	-	444	protein_coding	GatB/YqeY domain-containing protein && PF09424:Yqey-like protein	-
Novel00083	594087	1.73637e+06	-1.54733	0.000225649	0.00210887	-	NC_999999999.1	2391390	2391803	-	414	-	-	-
DUN60_RS01470	149.944	42.9223	1.802	0.000225951	0.00210887	secF	NC_999999999.1	353217	354164	+	948	protein_coding	protein translocase subunit SecF && PF07549:SecD/SecF GG Motif|PF02355:Protein export membrane protein	-
DUN60_RS15660	2228.36	6526.23	-1.55021	0.000229628	0.00213689	gpmM	NC_999999999.1	3469183	3470715	+	1533	protein_coding	2%2C3-bisphosphoglycerate-independent phosphoglycerate mutase && PF06415:BPG-independent PGAM N-terminus (iPGM_N)|PF01676:Metalloenzyme superfamily	-
DUN60_RS03270	450.755	145.256	1.63302	0.000232897	0.00216095	-	NC_999999999.1	733129	734472	-	1344	protein_coding	sigma-54-dependent Fis family transcriptional regulator && PF00158:Sigma-54 interaction domain	Sigma54_activat
DUN60_RS09390	511.644	166.162	1.62191	0.00023459	0.002165	gloA	NC_999999999.1	2156596	2157012	+	417	protein_coding	lactoylglutathione lyase && PF00903:Glyoxalase/Bleomycin resistance protein/Dioxygenase superfamily	Glyoxalase
sRNA00083	257.182	79.2341	1.69722	0.000234702	0.002165	-	NC_999999999.1	2302702	2302850	-	149	-	-	-
DUN60_RS01785	635.241	209.076	1.60277	0.000241197	0.00221846	-	NC_999999999.1	421890	422396	+	507	protein_coding	prepilin-type N-terminal cleavage/methylation domain-containing protein && PF07963:Prokaryotic N-terminal methylation motif|PF12019:Type II transport protein GspH	-
DUN60_RS18870	224.465	68.2305	1.7164	0.000245318	0.00224761	-	NC_999999999.1	4231231	4231869	+	639	protein_coding	OmpA family protein && PF00691:OmpA family	-
DUN60_RS13090	7.26251	41.8219	-2.50368	0.000246499	0.00224761	rpmE	NC_999999999.1	2933101	2933319	-	219	protein_coding	50S ribosomal protein L31 && -	-
DUN60_RS02060	40.8881	6.61051	2.60839	0.000246499	0.00224761	rodA	NC_999999999.1	487595	488716	-	1122	protein_coding	rod shape-determining protein RodA && PF01098:Cell cycle protein	-
DUN60_RS12780	1277.76	3724.72	-1.54341	0.000251921	0.00229046	rplD	NC_999999999.1	2865187	2865789	-	603	protein_coding	50S ribosomal protein L4 && PF00573:Ribosomal protein L4/L1 family	-
DUN60_RS04010	36.3441	128.75	-1.82084	0.000254587	0.00230755	lpxH	NC_999999999.1	894708	895442	-	735	protein_coding	UDP-2%2C3-diacylglucosamine diphosphatase && PF00149:Calcineurin-like phosphoesterase	Metallophos
DUN60_RS16655	522.55	171.664	1.60537	0.000255648	0.00230755	-	NC_999999999.1	3673490	3673699	-	210	protein_coding	DUF3283 family protein && -	-
DUN60_RS14950	464.387	151.858	1.61192	0.00025599	0.00230755	gspH	NC_999999999.1	3324289	3324882	+	594	protein_coding	type II secretion system minor pseudopilin GspH && PF12019:Type II transport protein GspH|PF07963:Prokaryotic N-terminal methylation motif	-
DUN60_RS12870	94.5071	24.2162	1.95957	0.000272925	0.00244931	kefG	NC_999999999.1	2880189	2880773	-	585	protein_coding	glutathione-regulated potassium-efflux system ancillary protein KefG && PF02525:Flavodoxin-like fold	Flavodoxin_2
DUN60_RS22880	49.9761	9.91156	2.32106	0.000273264	0.00244931	-	NC_999999999.1	5169452	5169652	-	201	protein_coding	hypothetical protein && -	-
DUN60_RS16345	23.6209	89.1373	-1.90979	0.000276316	0.00246887	norV	NC_999999999.1	3612390	3613895	+	1506	protein_coding	anaerobic nitric oxide reductase flavorubredoxin && PF00258:Flavodoxin|PF00753:Metallo-beta-lactamase superfamily|PF00301:Rubredoxin	Rubredoxin
DUN60_RS11240	455.299	1334.74	-1.55138	0.000277006	0.00246887	rpsO	NC_999999999.1	2569447	2569716	-	270	protein_coding	30S ribosomal protein S15 && -	-
sRNA00193	262.634	82.5352	1.66867	0.000279611	0.00248509	-	NC_999999999.1	5064176	5064286	-	111	-	-	-
DUN60_RS00245	175.39	52.8255	1.72918	0.000286059	0.00253527	-	NC_999999999.1	59859	60314	+	456	protein_coding	MSHA biogenesis protein MshF && -	-
DUN60_RS10290	1158.71	3341.79	-1.52799	0.000291034	0.00257215	upp	NC_999999999.1	2346711	2347337	-	627	protein_coding	uracil phosphoribosyltransferase && PF14681:Uracil phosphoribosyltransferase	-
DUN60_RS19215	49.9761	167.263	-1.74	0.000292782	0.0025804	-	NC_999999999.1	4316307	4317035	+	729	protein_coding	AraC family transcriptional regulator && PF12833:Helix-turn-helix domain	-
DUN60_RS18780	108.139	29.718	1.85962	0.000293688	0.00258119	-	NC_999999999.1	4201961	4202959	-	999	protein_coding	porin && PF13609:Gram-negative porin	-
DUN60_RS18155	3343.45	1160.89	1.52603	0.000298067	0.00261242	-	NC_999999999.1	4054251	4055177	-	927	protein_coding	DUF58 domain-containing protein && PF01882:Protein of unknown function DUF58	-
DUN60_RS19000	3.62724	27.5173	-2.87775	0.000299755	0.00261414	-	NC_999999999.1	4260527	4261333	-	807	protein_coding	helix-turn-helix transcriptional regulator && PF12833:Helix-turn-helix domain	-
DUN60_RS22360	189.931	565.592	-1.57358	0.000299916	0.00261414	-	NC_999999999.1	5053631	5055196	-	1566	protein_coding	YjjI family glycine radical enzyme && PF11230:Protein of unknown function (DUF3029)	-
DUN60_RS19430	1263.22	3628.99	-1.52236	0.000303816	0.00264086	tal	NC_999999999.1	4367924	4368874	-	951	protein_coding	transaldolase && PF00923:Transaldolase/Fructose-6-phosphate aldolase	-
DUN60_RS07675	182.66	55.0262	1.72897	0.000318862	0.00276405	-	NC_999999999.1	1735143	1735478	+	336	protein_coding	cupin domain-containing protein && PF07883:Cupin domain	Cupin_2
DUN60_RS24290	219.012	68.2305	1.68094	0.000322223	0.00278556	-	NC_999999999.1	5478604	5479947	+	1344	protein_coding	NCS2 family permease && PF00860:Permease family	-
DUN60_RS04735	423.491	140.854	1.58739	0.000333393	0.00286667	-	NC_999999999.1	1068783	1071623	-	2841	protein_coding	hsp70 family protein && PF00012:Hsp70 protein|PF12531:DNA-K related protein	HSP70
DUN60_RS19050	348.97	1011.24	-1.53457	0.000334034	0.00286667	-	NC_999999999.1	4277269	4277658	+	390	protein_coding	hypothetical protein && -	-
DUN60_RS22265	16.3505	67.1302	-2.0285	0.000334323	0.00286667	-	NC_999999999.1	5028890	5029822	-	933	protein_coding	zinc ABC transporter solute-binding protein && PF01297:Zinc-uptake complex component A periplasmic	-
DUN60_RS07915	258.09	82.5352	1.64351	0.000336927	0.00288118	-	NC_999999999.1	1807527	1809911	-	2385	protein_coding	ATP-dependent RNA helicase && PF00270:DEAD/DEAH box helicase|PF00271:Helicase conserved C-terminal domain|PF04408:Helicase associated domain (HA2)	Helicase_C
DUN60_RS03990	51.7937	11.0119	2.22226	0.000339042	0.00289145	hisF	NC_999999999.1	891119	891892	+	774	protein_coding	imidazole glycerol phosphate synthase subunit HisF && PF00977:Histidine biosynthesis protein	-
DUN60_RS12420	268.996	86.9366	1.62833	0.000342524	0.0029133	lptA	NC_999999999.1	2806886	2807380	+	495	protein_coding	lipopolysaccharide transport periplasmic protein LptA && PF03968:OstA-like protein	-
DUN60_RS13140	520.732	1494.29	-1.5206	0.000347195	0.00294511	-	NC_999999999.1	2943451	2944071	+	621	protein_coding	transcriptional regulator && PF13412:Winged helix-turn-helix DNA-binding	-
DUN60_RS13830	135.403	39.6212	1.7701	0.000349692	0.00294593	-	NC_999999999.1	3083089	3085569	-	2481	protein_coding	EAL domain-containing protein && PF08495:FIST N domain|PF10442:FIST C domain|PF00563:EAL domain|PF00990:Diguanylate cyclase, GGDEF domain	EAL
DUN60_RS00635	759.746	2168.81	-1.51314	0.00035007	0.00294593	-	NC_999999999.1	152723	153403	-	681	protein_coding	TIGR00153 family protein && PF01865:Protein of unknown function DUF47	-
DUN60_RS04040	1463.15	509.474	1.5218	0.000352395	0.00294593	-	NC_999999999.1	900064	900294	-	231	protein_coding	TIGR02647 family protein && -	-
DUN60_RS16685	438.941	146.356	1.58384	0.000352883	0.00294593	-	NC_999999999.1	3679706	3680635	+	930	protein_coding	carbamate kinase && PF00696:Amino acid kinase family	AA_kinase
DUN60_RS15735	1996.62	698.735	1.5146	0.000353498	0.00294593	-	NC_999999999.1	3482899	3483663	-	765	protein_coding	succinate dehydrogenase/fumarate reductase iron-sulfur subunit && PF13085:2Fe-2S iron-sulfur cluster binding domain|PF13183:4Fe-4S dicluster domain	-
DUN60_RS07110	339.882	111.144	1.61165	0.00035375	0.00294593	-	NC_999999999.1	1604466	1605275	+	810	protein_coding	HAD family phosphatase && PF08282:haloacid dehalogenase-like hydrolase	Hydrolase_3
DUN60_RS14210	209.015	615.108	-1.55659	0.000353809	0.00294593	glyQ	NC_999999999.1	3165990	3166919	+	930	protein_coding	glycine--tRNA ligase subunit alpha && PF02091:Glycyl-tRNA synthetase alpha subunit	-
DUN60_RS03955	375.325	1080.56	-1.52521	0.000364397	0.00302612	-	NC_999999999.1	883260	884852	+	1593	protein_coding	Na+/H+ antiporter NhaC family protein && PF03553:Na+/H+ antiporter family	-
DUN60_RS12965	748.84	2129.2	-1.50741	0.000366788	0.00303801	aroK	NC_999999999.1	2902518	2903036	-	519	protein_coding	shikimate kinase AroK && PF01202:Shikimate kinase	SKI
DUN60_RS16735	103.595	28.6176	1.85198	0.000368252	0.00304216	-	NC_999999999.1	3688604	3689509	-	906	protein_coding	alkaline phosphatase family protein && PF01663:Type I phosphodiesterase / nucleotide pyrophosphatase	-
DUN60_RS05375	1507.68	527.079	1.51605	0.000372821	0.00307189	-	NC_999999999.1	1206841	1207362	+	522	protein_coding	DUF2058 domain-containing protein && PF09831:Uncharacterized protein conserved in bacteria (DUF2058)	-
DUN60_RS18055	26118.8	9296.93	1.49025	0.000377807	0.00310489	-	NC_999999999.1	4026046	4026312	-	267	protein_coding	murein lipoprotein && -	-
DUN60_RS01875	647.964	222.281	1.54307	0.000385553	0.00316034	recB	NC_999999999.1	446827	450516	+	3690	protein_coding	exodeoxyribonuclease V subunit beta && PF13361:UvrD-like helicase C-terminal domain|PF12705:PD-(D/E)XK nuclease superfamily|PF00580:UvrD/REP helicase N-terminal domain	UvrD-helicase
Novel00119	757.928	2143.5	-1.49967	0.000391768	0.00320298	-	NC_999999999.1	2861890	2863137	+	1248	-	PF00831:Ribosomal L29 protein|PF00252:Ribosomal protein L16p/L10e|PF00366:Ribosomal protein S17|PF00189:Ribosomal protein S3, C-terminal domain	-
DUN60_RS22325	159.94	48.4241	1.72147	0.000394906	0.00322032	helD	NC_999999999.1	5044840	5046915	-	2076	protein_coding	DNA helicase IV && PF13361:UvrD-like helicase C-terminal domain|PF12462:DNA helicase IV / RNA helicase N terminal|PF00580:UvrD/REP helicase N-terminal domain	UvrD-helicase
Novel00203	400.771	134.252	1.57706	0.000399448	0.00324898	-	NC_999999999.1	4240069	4240356	+	288	-	-	-
DUN60_RS14790	53.6113	12.1123	2.13586	0.000411285	0.00333668	-	NC_999999999.1	3285594	3286355	-	762	protein_coding	TatD family hydrolase && PF01026:TatD related DNase	-
DUN60_RS09350	9.08013	45.123	-2.29592	0.000415	0.00335821	-	NC_999999999.1	2148928	2149003	+	76	protein_coding	tRNA-Asn && -	-
DUN60_RS02460	537.999	184.868	1.54055	0.000416805	0.00336421	-	NC_999999999.1	554085	554591	-	507	protein_coding	hypothetical protein && -	-
DUN60_RS01650	518.915	177.166	1.54982	0.000421625	0.00339446	xseA	NC_999999999.1	388072	389418	-	1347	protein_coding	exodeoxyribonuclease VII large subunit && PF13742:OB-fold nucleic acid binding domain|PF02601:Exonuclease VII, large subunit	-
DUN60_RS14940	264.452	86.9366	1.60377	0.000428895	0.00344422	gspF	NC_999999999.1	3322437	3323657	+	1221	protein_coding	type II secretion system inner membrane protein GspF && PF00482:Type II secretion system (T2SS), protein F	-
DUN60_RS03535	93.5983	25.3166	1.88184	0.000433815	0.00347491	-	NC_999999999.1	789899	791014	+	1116	protein_coding	efflux RND transporter periplasmic adaptor subunit && PF16576:Barrel-sandwich domain of CusB or HlyD membrane-fusion	-
DUN60_RS18105	138.129	41.8219	1.72107	0.000437362	0.00349448	-	NC_999999999.1	4040847	4042490	-	1644	protein_coding	methyl-accepting chemotaxis protein && PF00015:Methyl-accepting chemotaxis protein (MCP) signalling domain|PF00672:HAMP domain	HAMP
DUN60_RS08370	200.836	578.796	-1.52638	0.000442244	0.00352459	-	NC_999999999.1	1917852	1918619	-	768	protein_coding	hypothetical protein && -	-
DUN60_RS09955	164.484	478.664	-1.54025	0.000443717	0.00352744	-	NC_999999999.1	2281793	2282551	+	759	protein_coding	DUF1853 family protein && PF08907:Domain of unknown function (DUF1853)	-
DUN60_RS17700	87.2367	23.1158	1.91101	0.000451405	0.00357744	-	NC_999999999.1	3935028	3935909	+	882	protein_coding	L-ribulose-5-phosphate 3-epimerase && PF01261:Xylose isomerase-like TIM barrel	-
DUN60_RS18575	39.9793	133.152	-1.73224	0.000452268	0.00357744	-	NC_999999999.1	4162182	4163108	-	927	protein_coding	M14 family metallocarboxypeptidase && PF04952:Succinylglutamate desuccinylase / Aspartoacylase family	-
DUN60_RS11250	311.709	883.595	-1.50276	0.000459872	0.00362852	rbfA	NC_999999999.1	2570888	2571301	-	414	protein_coding	30S ribosome-binding factor RbfA && PF02033:Ribosome-binding factor A	-
Novel00050	2438.29	874.792	1.47874	0.000465955	0.00366737	-	NC_999999999.1	700145	701100	-	956	-	PF01048:Phosphorylase superfamily	-
DUN60_RS11880	3837.84	1383.16	1.47226	0.000469408	0.00368538	lepB	NC_999999999.1	2713180	2714076	-	897	protein_coding	signal peptidase I && PF10502:Signal peptidase, peptidase S26|PF00717:Peptidase S24-like	Peptidase_S24
DUN60_RS08725	733.391	2043.37	-1.47812	0.000477419	0.003739	ruvC	NC_999999999.1	1992154	1992675	-	522	protein_coding	crossover junction endodeoxyribonuclease RuvC && PF02075:Crossover junction endodeoxyribonuclease RuvC	-
DUN60_RS15725	220.83	71.5316	1.62481	0.000481254	0.00375972	frdD	NC_999999999.1	3482125	3482502	-	378	protein_coding	fumarate reductase subunit FrdD && PF02313:Fumarate reductase subunit D	-
DUN60_RS12405	1880.29	674.527	1.47886	0.000484376	0.00377172	-	NC_999999999.1	2804817	2805788	+	972	protein_coding	KpsF/GutQ family sugar-phosphate isomerase && PF01380:SIS domain	SIS
DUN60_RS09265	1539.49	4256.19	-1.46702	0.000485174	0.00377172	-	NC_999999999.1	2129074	2130270	+	1197	protein_coding	acetate kinase && PF00871:Acetokinase family	-
sRNA00002	458.934	1276.42	-1.47546	0.000522124	0.00404902	-	NC_999999999.1	48219	48296	-	78	-	PF00436:Single-strand binding protein family	-
DUN60_RS01750	949.684	2614.46	-1.46086	0.000530468	0.00410367	nadK	NC_999999999.1	412907	413791	-	885	protein_coding	NAD(+) kinase && PF01513:ATP-NAD kinase	NAD_kinase
DUN60_RS11245	547.087	1516.3	-1.47047	0.000536818	0.00414266	truB	NC_999999999.1	2569935	2570888	-	954	protein_coding	tRNA pseudouridine(55) synthase TruB && PF01509:TruB family pseudouridylate synthase (N terminal domain)|PF16198:tRNA pseudouridylate synthase B C-terminal domain|PF09157:Pseudouridine synthase II TruB, C-terminal	-
DUN60_RS06820	69.9696	213.478	-1.60735	0.000550771	0.00423222	-	NC_999999999.1	1504956	1505435	-	480	protein_coding	nitrogen fixation protein FixH && PF05751:FixH	-
DUN60_RS11360	1392.27	3810.55	-1.45247	0.000552884	0.00423222	erpA	NC_999999999.1	2594995	2595336	-	342	protein_coding	iron-sulfur cluster insertion protein ErpA && PF01521:Iron-sulphur cluster biosynthesis	-
DUN60_RS00155	710.671	1956.44	-1.4608	0.000553282	0.00423222	-	NC_999999999.1	32846	34126	-	1281	protein_coding	sodium:proton antiporter && PF00999:Sodium/hydrogen exchanger family	Na_H_Exchanger
Novel00019	252.638	709.739	-1.4897	0.000553773	0.00423222	-	NC_999999999.1	141220	141476	+	257	-	PF01165:Ribosomal protein S21	-
DUN60_RS14585	1004.21	2753.1	-1.45487	0.000555385	0.00423431	ilvC	NC_999999999.1	3241081	3242565	+	1485	protein_coding	ketol-acid reductoisomerase && PF07991:Acetohydroxy acid isomeroreductase, NADPH-binding domain|PF01450:Acetohydroxy acid isomeroreductase, catalytic domain	-
DUN60_RS13105	223.556	629.413	-1.49278	0.000564748	0.00429534	ftsN	NC_999999999.1	2937221	2937760	+	540	protein_coding	cell division protein FtsN && PF05036:Sporulation related domain	-
DUN60_RS15905	11360.8	4174.76	1.44428	0.000568673	0.00431165	hflC	NC_999999999.1	3507904	3508881	+	978	protein_coding	protease modulator HflC && PF01145:SPFH domain / Band 7 family	-
DUN60_RS04510	1307.75	3571.77	-1.44945	0.000569618	0.00431165	-	NC_999999999.1	1014019	1014873	-	855	protein_coding	MurR/RpiR family transcriptional regulator && PF01418:Helix-turn-helix domain, rpiR family|PF01380:SIS domain	HTH_6
DUN60_RS22725	13023	4790.96	1.44266	0.000574845	0.00434084	msrB	NC_999999999.1	5135270	5136412	+	1143	protein_coding	peptide-methionine (R)-S-oxide reductase MsrB && PF01625:Peptide methionine sulfoxide reductase|PF01641:SelR domain	PMSR
DUN60_RS23935	251.729	84.7359	1.56961	0.000604383	0.00455302	-	NC_999999999.1	5405294	5406919	-	1626	protein_coding	oligopeptide ABC transporter substrate-binding protein OppA && PF00496:Bacterial extracellular solute-binding proteins, family 5 Middle	-
DUN60_RS03755	313.527	107.843	1.53871	0.000611773	0.00459743	mfd	NC_999999999.1	836153	839614	-	3462	protein_coding	transcription-repair coupling factor && PF00270:DEAD/DEAH box helicase|PF00271:Helicase conserved C-terminal domain|PF02559:CarD-like/TRCF domain|PF03461:TRCF domain	DEAD
DUN60_RS07710	3479.77	9413.56	-1.43571	0.000613185	0.00459743	speA	NC_999999999.1	1758577	1760484	-	1908	protein_coding	biosynthetic arginine decarboxylase && PF02784:Pyridoxal-dependent decarboxylase, pyridoxal binding domain	-
Novel00122	1016.93	2763.01	-1.44188	0.000619328	0.00463251	-	NC_999999999.1	2865304	2866973	+	1670	-	PF00573:Ribosomal protein L4/L1 family|PF00297:Ribosomal protein L3|PF00338:Ribosomal protein S10p/S20e	-
DUN60_RS08915	308.983	106.743	1.53243	0.000642489	0.00479443	dinG	NC_999999999.1	2041612	2043687	+	2076	protein_coding	ATP-dependent DNA helicase DinG && PF06733:DEAD_2|PF13307:Helicase C-terminal domain	-
DUN60_RS17095	241.732	81.4348	1.56842	0.000660846	0.00491981	-	NC_999999999.1	3786418	3786693	-	276	protein_coding	hypothetical protein && -	-
DUN60_RS03045	33.6177	5.51017	2.58465	0.0006696	0.00497328	-	NC_999999999.1	695386	696306	-	921	protein_coding	putative sulfate exporter family transporter && PF03601:Conserved hypothetical protein 698	-
DUN60_RS20160	576.169	206.876	1.47725	0.000672716	0.00498472	dcuC	NC_999999999.1	4535502	4536869	-	1368	protein_coding	anaerobic C4-dicarboxylate transporter DcuC && PF03606:C4-dicarboxylate anaerobic carrier	-
DUN60_RS02400	165.393	53.9259	1.6149	0.000684133	0.00505747	-	NC_999999999.1	543175	544722	-	1548	protein_coding	aromatic amino acid lyase && PF00221:Aromatic amino acid lyase	-
DUN60_RS20140	89.9631	25.3166	1.82477	0.000697628	0.00514521	-	NC_999999999.1	4531858	4532163	-	306	protein_coding	chaperone NapD && PF03927:NapD protein	-
DUN60_RS04460	67.2432	17.6141	1.92602	0.000700863	0.00515705	-	NC_999999999.1	999212	1000519	-	1308	protein_coding	TolC family outer membrane protein && PF02321:Outer membrane efflux protein	OEP
DUN60_RS18565	4397.66	1639.54	1.42338	0.000703109	0.00516157	-	NC_999999999.1	4159327	4159899	+	573	protein_coding	malate synthase && -	-
DUN60_RS00785	1026.93	2759.7	-1.42605	0.000707044	0.00517844	rsmH	NC_999999999.1	185702	186652	+	951	protein_coding	16S rRNA (cytosine(1402)-N(4))-methyltransferase RsmH && PF01795:MraW methylase family	-
DUN60_RS08995	161.758	451.155	-1.47898	0.000721262	0.00527038	-	NC_999999999.1	2065534	2066535	+	1002	protein_coding	lipid A deacylase LpxR family protein && PF09982:Uncharacterized protein conserved in bacteria (DUF2219)	-
DUN60_RS09435	121.771	37.4205	1.69937	0.000735123	0.00535929	-	NC_999999999.1	2164076	2164759	+	684	protein_coding	SDR family oxidoreductase && PF00106:short chain dehydrogenase	adh_short
DUN60_RS12715	647.055	1741.87	-1.42848	0.000745897	0.00542533	rpsH	NC_999999999.1	2859653	2860045	-	393	protein_coding	30S ribosomal protein S8 && PF00410:Ribosomal protein S8	-
DUN60_RS09705	951.502	2546.23	-1.41995	0.000749089	0.00542859	-	NC_999999999.1	2226809	2227822	-	1014	protein_coding	aspartate-semialdehyde dehydrogenase && PF01118:Semialdehyde dehydrogenase, NAD binding domain|PF02774:Semialdehyde dehydrogenase, dimerisation domain	-
DUN60_RS13655	928.782	2485.72	-1.42011	0.000749777	0.00542859	lexA	NC_999999999.1	3055043	3055663	-	621	protein_coding	repressor LexA && PF00717:Peptidase S24-like|PF01726:LexA DNA binding domain	LexA_DNA_bind
DUN60_RS00855	3059	8138.25	-1.41162	0.000753653	0.0054442	lpxC	NC_999999999.1	201413	202330	+	918	protein_coding	UDP-3-O-acyl-N-acetylglucosamine deacetylase && PF03331:UDP-3-O-acyl N-acetylglycosamine deacetylase	-
DUN60_RS00315	141.764	396.137	-1.48158	0.00075767	0.00546075	-	NC_999999999.1	76352	77164	+	813	protein_coding	carbon-nitrogen hydrolase family protein && PF00795:Carbon-nitrogen hydrolase	CN_hydrolase
Novel00120	884.251	2366.88	-1.42031	0.000763358	0.00548924	-	NC_999999999.1	2863284	2864550	+	1267	-	PF00203:Ribosomal protein S19|PF03947:Ribosomal Proteins L2, C-terminal domain|PF00237:Ribosomal protein L22p/L17e	-
DUN60_RS12575	461.661	165.062	1.48322	0.000765315	0.00549083	cysD	NC_999999999.1	2839322	2840230	-	909	protein_coding	sulfate adenylyltransferase subunit CysD && PF01507:Phosphoadenosine phosphosulfate reductase family	-
DUN60_RS18930	2544.62	952.918	1.41693	0.000773503	0.00553078	-	NC_999999999.1	4243065	4244525	+	1461	protein_coding	hypothetical protein && -	-
sRNA00091	113.592	321.313	-1.49896	0.00077438	0.00553078	-	NC_999999999.1	2382988	2383071	+	84	-	-	-
Novel00029	1550.4	577.696	1.42409	0.000785405	0.0055969	-	NC_999999999.1	316829	316976	+	148	-	-	-
DUN60_RS12625	128.133	40.7216	1.65115	0.000805523	0.00572736	-	NC_999999999.1	2848716	2849282	+	567	protein_coding	Crp/Fnr family transcriptional regulator && PF00027:Cyclic nucleotide-binding domain	cNMP_binding
DUN60_RS21235	737.026	1967.45	-1.41636	0.000807495	0.00572851	-	NC_999999999.1	4768091	4769350	+	1260	protein_coding	outer membrane protein transport protein && PF03349:Outer membrane protein transport protein (OMPP1/FadL/TodX)	-
DUN60_RS12590	557.993	203.574	1.45421	0.000828933	0.00586744	-	NC_999999999.1	2842942	2843529	+	588	protein_coding	DedA family protein && PF09335:SNARE associated Golgi protein	-
DUN60_RS16740	934.234	346.621	1.43015	0.000836059	0.00590467	-	NC_999999999.1	3689571	3690674	-	1104	protein_coding	ABC transporter substrate-binding protein && PF13343:Bacterial extracellular solute-binding protein	-
DUN60_RS00490	38.1617	7.71086	2.29059	0.00083827	0.0059071	-	NC_999999999.1	116076	119183	+	3108	protein_coding	efflux RND transporter permease subunit && PF00873:AcrB/AcrD/AcrF family	ACR_tran
DUN60_RS03875	1.38778e-17	13.2126	-6.74305	0.00085757	0.0060163	lolA	NC_999999999.1	865924	866520	+	597	protein_coding	outer membrane lipoprotein chaperone LolA && PF03548:Outer membrane lipoprotein carrier protein LolA	-
DUN60_RS13240	1.38778e-17	13.2126	-6.74305	0.00085757	0.0060163	pyrB	NC_999999999.1	2963718	2964647	+	930	protein_coding	aspartate carbamoyltransferase && PF02729:Aspartate/ornithine carbamoyltransferase, carbamoyl-P binding domain|PF00185:Aspartate/ornithine carbamoyltransferase, Asp/Orn binding domain	-
DUN60_RS07830	159.032	52.8255	1.58804	0.000860906	0.00602635	hutC	NC_999999999.1	1787453	1788166	+	714	protein_coding	histidine utilization repressor && PF00392:Bacterial regulatory proteins, gntR family|PF07702:UTRA domain	UTRA
DUN60_RS07415	1018.75	379.632	1.42388	0.000864147	0.00603568	-	NC_999999999.1	1668984	1670339	-	1356	protein_coding	cyclic nucleotide-binding domain-containing protein && PF00027:Cyclic nucleotide-binding domain|PF02518:Histidine kinase-, DNA gyrase B-, and HSP90-like ATPase	HATPase_c
DUN60_RS22700	451.664	1206	-1.41663	0.00086696	0.00604199	phnW	NC_999999999.1	5129430	5130533	+	1104	protein_coding	2-aminoethylphosphonate--pyruvate transaminase && PF00266:Aminotransferase class-V	Aminotran_5
DUN60_RS09765	228.1	619.51	-1.44089	0.000881212	0.00612781	folD	NC_999999999.1	2237941	2238798	+	858	protein_coding	bifunctional methylenetetrahydrofolate dehydrogenase/methenyltetrahydrofolate cyclohydrolase FolD && PF02882:Tetrahydrofolate dehydrogenase/cyclohydrolase, NAD(P)-binding domain|PF00763:Tetrahydrofolate dehydrogenase/cyclohydrolase, catalytic domain	-
DUN60_RS20825	1388.63	3655.4	-1.39627	0.000886171	0.00614878	nrdD	NC_999999999.1	4679710	4681830	+	2121	protein_coding	anaerobic ribonucleoside-triphosphate reductase && PF03477:ATP cone domain|PF13597:Anaerobic ribonucleoside-triphosphate reductase	-
DUN60_RS08375	1588.57	4172.56	-1.39313	0.000902391	0.00624007	yeiP	NC_999999999.1	1918757	1919326	+	570	protein_coding	elongation factor P-like protein YeiP && PF08207:Elongation factor P (EF-P) KOW-like domain|PF01132:Elongation factor P (EF-P) OB domain|PF09285:Elongation factor P, C-terminal	-
DUN60_RS01775	771.56	286.101	1.43091	0.000903272	0.00624007	dnaJ	NC_999999999.1	420070	421218	+	1149	protein_coding	molecular chaperone DnaJ && PF01556:DnaJ C terminal domain|PF00226:DnaJ domain|PF00684:DnaJ central domain	DnaJ_C
DUN60_RS13745	148.126	408.241	-1.46172	0.000913348	0.00629593	-	NC_999999999.1	3068887	3069507	-	621	protein_coding	lysoplasmalogenase && PF07947:YhhN family	YhhN
DUN60_RS12905	800.641	298.205	1.42453	0.000935314	0.00643333	-	NC_999999999.1	2886922	2887713	-	792	protein_coding	DUF1338 domain-containing protein && PF07063:Domain of unknown function (DUF1338)	-
DUN60_RS03975	231.735	80.3344	1.52713	0.000942843	0.00647105	hisB	NC_999999999.1	888628	889716	+	1089	protein_coding	bifunctional histidinol-phosphatase/imidazoleglycerol-phosphate dehydratase HisB && PF08645:Polynucleotide kinase 3 phosphatase|PF00475:Imidazoleglycerol-phosphate dehydratase	-
sRNA00093	7954.68	20714.2	-1.38073	0.000956852	0.00655298	-	NC_999999999.1	2391430	2391800	+	371	-	-	-
DUN60_RS14475	663.413	1745.17	-1.3952	0.000967057	0.00660857	fmt	NC_999999999.1	3223611	3224576	-	966	protein_coding	methionyl-tRNA formyltransferase && PF00551:Formyl transferase|PF02911:Formyl transferase, C-terminal domain	-
DUN60_RS02735	220.83	77.0334	1.51807	0.000969289	0.00660955	-	NC_999999999.1	609867	611066	+	1200	protein_coding	chemotaxis protein CheW && PF01584:CheW-like domain	-
DUN60_RS23885	9.98893	44.0226	-2.12467	0.000974164	0.0066285	-	NC_999999999.1	5394668	5396572	+	1905	protein_coding	PTS transporter subunit EIIA && PF02378:Phosphotransferase system, EIIC|PF02302:PTS system, Lactose/Cellobiose specific IIB subunit|PF00359:Phosphoenolpyruvate-dependent sugar phosphotransferase system, EIIA 2	PTS_EIIA_2
DUN60_RS14100	439.85	1161.99	-1.40122	0.000983842	0.00667292	thiC	NC_999999999.1	3144596	3146545	-	1950	protein_coding	phosphomethylpyrimidine synthase ThiC && PF13667:ThiC-associated domain|PF01964:Radical SAM ThiC family	-
DUN60_RS00625	2151.11	5601.93	-1.38078	0.00098491	0.00667292	-	NC_999999999.1	150515	151126	-	612	protein_coding	SH3 domain-containing protein && PF08239:Bacterial SH3 domain	SH3_3
DUN60_RS09000	561.628	1476.69	-1.39445	0.000997187	0.00673154	pflA	NC_999999999.1	2066700	2067440	+	741	protein_coding	pyruvate formate lyase 1-activating protein && PF13353:4Fe-4S single cluster domain|PF04055:Radical SAM superfamily	Radical_SAM
DUN60_RS08685	248.094	88.037	1.49357	0.0009999	0.00673154	ybgC	NC_999999999.1	1984351	1984788	-	438	protein_coding	tol-pal system-associated acyl-CoA thioesterase && PF03061:Thioesterase superfamily	4HBT
DUN60_RS01805	4874.77	1872.82	1.38008	0.000999944	0.00673154	-	NC_999999999.1	425083	426645	+	1563	protein_coding	aminobenzoyl-glutamate transporter && PF03806:AbgT putative transporter family	-
DUN60_RS17540	4464.91	1716.57	1.37905	0.00101291	0.00680434	-	NC_999999999.1	3888647	3888883	+	237	protein_coding	YdcH family protein && -	-
DUN60_RS20885	372.599	135.352	1.46018	0.00102074	0.0068424	modC	NC_999999999.1	4693594	4694700	+	1107	protein_coding	molybdenum ABC transporter ATP-binding protein ModC && PF00005:ABC transporter|PF03459:TOBE domain	ABC_tran
DUN60_RS21370	66.3344	191.471	-1.5273	0.00104481	0.00698896	-	NC_999999999.1	4801372	4802595	+	1224	protein_coding	tyrosine transporter TyrP && PF03222:Tryptophan/tyrosine permease family	-
DUN60_RS12900	3108.98	8040.32	-1.37077	0.00105609	0.00704953	crp	NC_999999999.1	2886105	2886737	+	633	protein_coding	cAMP-activated global transcriptional regulator CRP && PF00325:Bacterial regulatory proteins, crp family|PF00027:Cyclic nucleotide-binding domain	cNMP_binding
Novel00127	3381.62	8735.74	-1.36918	0.00106755	0.00711102	-	NC_999999999.1	2911581	2912207	-	627	-	PF08534:Redoxin	-
DUN60_RS13635	187.204	64.9294	1.52611	0.00107007	0.00711284	-	NC_999999999.1	3050672	3050863	-	192	protein_coding	hypothetical protein && -	-
DUN60_RS09275	831.541	314.711	1.40146	0.00108615	0.00720458	-	NC_999999999.1	2132675	2133613	-	939	protein_coding	glutathione S-transferase family protein && PF13409:Glutathione S-transferase, N-terminal domain|PF13410:Glutathione S-transferase, C-terminal domain	-
DUN60_RS10490	30619.1	11890.5	1.36462	0.00108871	0.00720643	-	NC_999999999.1	2389364	2390404	+	1041	protein_coding	DUF3549 family protein && PF12069:Protein of unknown function (DUF3549)	-
DUN60_RS18065	56.3376	14.313	1.9685	0.00110661	0.00730962	-	NC_999999999.1	4028160	4029407	-	1248	protein_coding	SGNH/GDSL hydrolase family protein && PF00657:GDSL-like Lipase/Acylhydrolase	Lipase_GDSL
DUN60_RS00700	93.5983	28.6176	1.70577	0.00110894	0.00730977	degS	NC_999999999.1	170681	171745	-	1065	protein_coding	outer membrane-stress sensor serine endopeptidase DegS && PF13180:PDZ domain|PF13365:Trypsin-like peptidase domain	-
DUN60_RS24445	507.1	189.27	1.42132	0.00113928	0.00749417	-	NC_999999999.1	1806946	1807323	-	378	protein_coding	hypothetical protein && -	-
DUN60_RS04190	6.3537	31.9187	-2.30424	0.00115274	0.00755538	-	NC_999999999.1	935041	935739	+	699	protein_coding	TIGR01621 family pseudouridine synthase && PF00849:RNA pseudouridylate synthase	-
DUN60_RS11975	483.472	1258.82	-1.3803	0.00115337	0.00755538	serA	NC_999999999.1	2729511	2730740	+	1230	protein_coding	phosphoglycerate dehydrogenase && PF02826:D-isomer specific 2-hydroxyacid dehydrogenase, NAD binding domain|PF00389:D-isomer specific 2-hydroxyacid dehydrogenase, catalytic domain	2-Hacid_dh_C
sRNA00023	66861.9	171102	-1.3556	0.00116424	0.00761083	-	NC_999999999.1	408460	408821	+	362	-	-	-
DUN60_RS07195	3.62724	23.1158	-2.62745	0.0011736	0.00765624	-	NC_999999999.1	1625522	1627042	+	1521	protein_coding	tripartite tricarboxylate transporter permease && PF01970:Tripartite tricarboxylate transporter TctA family	-
DUN60_RS16825	1736.7	4457.56	-1.35983	0.00117981	0.00767256	-	NC_999999999.1	3707803	3709782	-	1980	protein_coding	DUF3346 domain-containing protein && PF11826:Protein of unknown function (DUF3346)	-
DUN60_RS11795	421.674	156.259	1.43157	0.00118095	0.00767256	surE	NC_999999999.1	2694657	2695400	-	744	protein_coding	5'/3'-nucleotidase SurE && PF01975:Survival protein SurE	-
DUN60_RS22330	28.1649	4.40983	2.64439	0.00118483	0.00768198	yccS	NC_999999999.1	5047093	5049276	+	2184	protein_coding	TIGR01666 family membrane protein && PF12805:FUSC-like inner membrane protein yccS|PF13515:Fusaric acid resistance protein-like	-
Novel00066	468.022	1217	-1.37841	0.00119346	0.00772212	-	NC_999999999.1	2162390	2162990	-	601	-	PF00081:Iron/manganese superoxide dismutases, alpha-hairpin domain|PF02777:Iron/manganese superoxide dismutases, C-terminal domain	-
DUN60_RS14850	169.937	58.3273	1.54101	0.00125231	0.00808636	glnG	NC_999999999.1	3301124	3302527	-	1404	protein_coding	nitrogen regulation protein NR(I) && PF00158:Sigma-54 interaction domain|PF02954:Bacterial regulatory protein, Fis family|PF00072:Response regulator receiver domain	Sigma54_activat
DUN60_RS08935	151.761	51.7252	1.55089	0.00125956	0.00811661	-	NC_999999999.1	2045440	2046573	+	1134	protein_coding	cupin domain-containing protein && PF08007:Cupin superfamily protein	Cupin_4
DUN60_RS06910	31372.5	12340.5	1.34609	0.0012653	0.00813698	-	NC_999999999.1	1521926	1523842	-	1917	protein_coding	ABC transporter ATP-binding protein && PF12848:ABC transporter|PF00005:ABC transporter|PF16326:ABC transporter C-terminal domain	ABC_tran
DUN60_RS08450	107.23	292.703	-1.44752	0.00127634	0.00819133	-	NC_999999999.1	1933334	1934593	+	1260	protein_coding	dicarboxylate/amino acid:cation symporter && PF00375:Sodium:dicarboxylate symporter family	SDF
DUN60_RS09910	570.716	216.779	1.39611	0.00129098	0.00826852	sucC	NC_999999999.1	2270357	2271523	-	1167	protein_coding	ADP-forming succinate--CoA ligase subunit beta && PF08442:ATP-grasp domain|PF00549:CoA-ligase	-
DUN60_RS24600	567.99	215.678	1.39654	0.00130302	0.00830557	-	NC_999999999.1	4249297	4249443	-	147	protein_coding	hypothetical protein && -	-
Novel00091	302.621	786.764	-1.378	0.0013037	0.00830557	-	NC_999999999.1	2664007	2664433	+	427	-	PF01245:Ribosomal protein L19|PF01746:tRNA (Guanine-1)-methyltransferase	-
DUN60_RS18960	162.667	431.348	-1.40615	0.00130464	0.00830557	-	NC_999999999.1	4251101	4251568	+	468	protein_coding	DM13 domain-containing protein && PF10517:Electron transfer DM13	-
DUN60_RS18175	899.7	2298.65	-1.35313	0.00131046	0.00832589	malK	NC_999999999.1	4059176	4060288	-	1113	protein_coding	maltose/maltodextrin ABC transporter ATP-binding protein MalK && PF00005:ABC transporter|PF08402:TOBE domain	ABC_tran
DUN60_RS24115	112.683	36.3201	1.63052	0.00132032	0.00837172	xdhC	NC_999999999.1	5447258	5448139	+	882	protein_coding	xanthine dehydrogenase accessory protein XdhC && PF02625:XdhC and CoxI family|PF13478:XdhC Rossmann domain	-
DUN60_RS22400	965.133	373.029	1.37119	0.00134303	0.00849871	yiaY	NC_999999999.1	5061341	5062489	+	1149	protein_coding	L-threonine dehydrogenase && PF00465:Iron-containing alcohol dehydrogenase	-
DUN60_RS15685	8091	3195.45	1.34027	0.00135417	0.00855207	-	NC_999999999.1	3474120	3474410	+	291	protein_coding	co-chaperone GroES && -	-
DUN60_RS13335	483.472	1240.11	-1.35871	0.00136257	0.00858094	dusB	NC_999999999.1	2988520	2989488	+	969	protein_coding	tRNA dihydrouridine synthase DusB && PF01207:Dihydrouridine synthase (Dus)	Dus
DUN60_RS21060	86.3279	26.4169	1.70425	0.00136416	0.00858094	-	NC_999999999.1	4728242	4730377	+	2136	protein_coding	TonB-dependent hemoglobin/transferrin/lactoferrin family receptor && PF00593:TonB dependent receptor|PF07715:TonB-dependent Receptor Plug Domain	TonB_dep_Rec
DUN60_RS07150	73.6048	22.0155	1.73628	0.00137908	0.00865754	prpC	NC_999999999.1	1614703	1615917	-	1215	protein_coding	2-methylcitrate synthase && PF00285:Citrate synthase, C-terminal domain	Citrate_synt
DUN60_RS03285	114.501	37.4205	1.61065	0.00139014	0.00869252	-	NC_999999999.1	737424	737963	+	540	protein_coding	NAD(P)H-dependent oxidoreductase && PF03358:NADPH-dependent FMN reductase	FMN_red
DUN60_RS04275	114.501	37.4205	1.61065	0.00139014	0.00869252	proV	NC_999999999.1	949748	950935	+	1188	protein_coding	glycine betaine/L-proline ABC transporter ATP-binding protein ProV && PF00571:CBS domain|PF00005:ABC transporter	ABC_tran
DUN60_RS13440	1054.2	2672.78	-1.34208	0.00140448	0.00876485	secE	NC_999999999.1	3013627	3014004	-	378	protein_coding	preprotein translocase subunit SecE && PF00584:SecE/Sec61-gamma subunits of protein translocation complex	-
DUN60_RS05460	1024.21	398.338	1.36221	0.00140758	0.00876688	-	NC_999999999.1	1224543	1226339	+	1797	protein_coding	M3 family oligoendopeptidase && PF01432:Peptidase family M3|PF08439:Oligopeptidase F	Peptidase_M3
Novel00024	729.755	281.7	1.37292	0.00141607	0.00880244	-	NC_999999999.1	212257	212426	-	170	-	-	-
DUN60_RS15025	1893.01	4778.86	-1.33592	0.0014251	0.0088412	ompR	NC_999999999.1	3338202	3338921	+	720	protein_coding	two-component system response regulator OmpR && PF00486:Transcriptional regulatory protein, C terminal|PF00072:Response regulator receiver domain	Response_reg
DUN60_RS09100	1374.09	3472.74	-1.3375	0.00143055	0.00885764	ptsG	NC_999999999.1	2090825	2092255	-	1431	protein_coding	PTS glucose transporter subunit IIBC && PF00367:phosphotransferase system, EIIB|PF02378:Phosphotransferase system, EIIC	-
sRNA00180	1.38778e-17	12.1123	-6.61875	0.00143701	0.00888027	-	NC_999999999.1	4308668	4308768	+	101	-	-	-
DUN60_RS11650	224.465	583.198	-1.37693	0.00144387	0.00890529	-	NC_999999999.1	2668494	2669765	+	1272	protein_coding	DUF21 domain-containing protein && PF01595:Domain of unknown function DUF21|PF03471:Transporter associated domain	-
DUN60_RS16900	270.813	698.735	-1.36698	0.00145805	0.00895438	-	NC_999999999.1	3733033	3733857	+	825	protein_coding	AraC family transcriptional regulator && PF12833:Helix-turn-helix domain	-
DUN60_RS22255	20.8945	71.5316	-1.76869	0.00146	0.00895438	-	NC_999999999.1	5027600	5027923	-	324	protein_coding	DOPA 4%2C5-dioxygenase family protein && PF08883:Dopa 4,5-dioxygenase family	-
DUN60_RS20850	501.648	191.471	1.38906	0.00146244	0.00895438	-	NC_999999999.1	4686406	4687092	+	687	protein_coding	ATP-dependent Zn protease && PF05618:Putative ATP-dependant zinc protease	-
DUN60_RS01520	506.192	193.671	1.38559	0.00146315	0.00895438	iscX	NC_999999999.1	361756	361956	+	201	protein_coding	Fe-S cluster assembly protein IscX && -	-
DUN60_RS18945	74.5136	205.775	-1.46375	0.0014949	0.00913104	-	NC_999999999.1	4246954	4247688	-	735	protein_coding	RNA methyltransferase && PF00588:SpoU rRNA Methylase family	SpoU_methylase
DUN60_RS08645	617.065	1565.82	-1.34322	0.00150182	0.00915563	-	NC_999999999.1	1976795	1977826	-	1032	protein_coding	two pore domain potassium channel family protein && PF07885:Ion channel	Ion_trans_2
DUN60_RS21925	156.305	55.0262	1.50435	0.00151211	0.00920063	-	NC_999999999.1	4958352	4959089	-	738	protein_coding	DUF3726 domain-containing protein && PF12525:Protein of unknown function (DUF3726)	-
DUN60_RS23300	59.064	167.263	-1.49954	0.00151907	0.00922519	-	NC_999999999.1	5266573	5268357	-	1785	protein_coding	SgrR family transcriptional regulator && PF12793:Sugar transport-related sRNA regulator N-term|PF00496:Bacterial extracellular solute-binding proteins, family 5 Middle	-
DUN60_RS14945	251.729	92.4384	1.44425	0.00154407	0.0093591	gspG	NC_999999999.1	3323746	3324189	+	444	protein_coding	type II secretion system major pseudopilin GspG && PF07963:Prokaryotic N-terminal methylation motif|PF08334:Type II secretion system (T2SS), protein G	-
DUN60_RS01910	30.8913	96.8398	-1.64397	0.00156462	0.0094655	tcdA	NC_999999999.1	456567	457376	+	810	protein_coding	tRNA cyclic N6-threonylcarbamoyladenosine(37) synthase TcdA && PF00899:ThiF family	-
DUN60_RS00165	2120.21	5302.63	-1.32244	0.00157958	0.00953776	lysC	NC_999999999.1	38082	39449	-	1368	protein_coding	lysine-sensitive aspartokinase 3 && PF00696:Amino acid kinase family	AA_kinase
DUN60_RS11995	5247.38	13077.8	-1.31742	0.00160625	0.00968035	mscS	NC_999999999.1	2733463	2734329	-	867	protein_coding	small-conductance mechanosensitive channel MscS && PF05552:Conserved TM helix|PF00924:Mechanosensitive ion channel	-
DUN60_RS12110	7678.41	19112.1	-1.31559	0.00162169	0.00975483	trmB	NC_999999999.1	2756189	2756908	-	720	protein_coding	tRNA (guanosine(46)-N7)-methyltransferase TrmB && PF02390:Putative methyltransferase	-
DUN60_RS00390	90.8719	243.187	-1.41875	0.00165077	0.00991087	rpmA	NC_999999999.1	95355	95612	+	258	protein_coding	50S ribosomal protein L27 && -	-
DUN60_RS03885	2754.55	6854.13	-1.31511	0.00165939	0.00994378	serS	NC_999999999.1	868083	869390	+	1308	protein_coding	serine--tRNA ligase && PF02403:Seryl-tRNA synthetase N-terminal domain|PF00587:tRNA synthetase class II core domain (G, H, P, S and T)	tRNA-synt_2b
DUN60_RS14025	70.8784	193.671	-1.44837	0.00166599	0.00996445	tpx	NC_999999999.1	3130148	3130645	+	498	protein_coding	thiol peroxidase && PF08534:Redoxin	-
DUN60_RS12960	924.238	2304.16	-1.31777	0.00172276	0.0102845	aroB	NC_999999999.1	2901405	2902493	-	1089	protein_coding	3-dehydroquinate synthase && PF01761:3-dehydroquinate synthase	-
DUN60_RS17945	328.068	831.878	-1.342	0.00172932	0.0103043	sstT	NC_999999999.1	3995138	3996352	-	1215	protein_coding	serine/threonine transporter SstT && PF00375:Sodium:dicarboxylate symporter family	SDF
DUN60_RS20700	104.504	34.1194	1.61181	0.00174734	0.0103789	-	NC_999999999.1	4657248	4658084	+	837	protein_coding	DUF4198 domain-containing protein && PF10670:Domain of unknown function (DUF4198)	-
DUN60_RS17030	109.957	36.3201	1.59522	0.0017484	0.0103789	-	NC_999999999.1	3764225	3764860	+	636	protein_coding	bifunctional 4-hydroxy-2-oxoglutarate aldolase/2-dehydro-3-deoxy-phosphogluconate aldolase && PF01081:KDPG and KHG aldolase	-
DUN60_RS01850	10881.9	26845.4	-1.30273	0.00178993	0.0106055	-	NC_999999999.1	439250	439942	-	693	protein_coding	hypothetical protein && -	-
DUN60_RS07065	71.7872	22.0155	1.70027	0.00181063	0.0107081	-	NC_999999999.1	1564216	1565409	+	1194	protein_coding	methyltransferase domain-containing protein && PF10672:S-adenosylmethionine-dependent methyltransferase	-
DUN60_RS10300	39.9793	117.747	-1.55502	0.00182737	0.010787	purN	NC_999999999.1	2348668	2349354	+	687	protein_coding	phosphoribosylglycinamide formyltransferase && PF00551:Formyl transferase	-
DUN60_RS09260	2423.75	5977.15	-1.30217	0.00184554	0.0108739	-	NC_999999999.1	2128277	2128729	-	453	protein_coding	DUF412 domain-containing protein && PF04217:Protein of unknown function, DUF412	-
DUN60_RS15055	344.426	865.99	-1.3298	0.00185873	0.0109125	-	NC_999999999.1	3346946	3348316	+	1371	protein_coding	NCS2 family permease && PF00860:Permease family	-
DUN60_RS17785	32.7089	6.61051	2.28756	0.00185899	0.0109125	-	NC_999999999.1	3950321	3951487	+	1167	protein_coding	glycerate kinase && PF02595:Glycerate kinase family	-
Novel00047	650.69	256.392	1.34326	0.00186381	0.0109147	-	NC_999999999.1	577136	577349	-	214	-	PF00700:Bacterial flagellin C-terminal helical region	-
DUN60_RS14855	40.8881	9.91156	2.03235	0.00186626	0.0109147	glnL	NC_999999999.1	3302650	3303699	-	1050	protein_coding	nitrogen regulation protein NR(II) && PF02518:Histidine kinase-, DNA gyrase B-, and HSP90-like ATPase|PF00989:PAS fold|PF00512:His Kinase A (phospho-acceptor) domain	HATPase_c
sRNA00163	80442.1	32781.9	1.29505	0.00189244	0.0110474	-	NC_999999999.1	3595501	3595833	+	333	-	-	-
DUN60_RS08665	536.182	210.177	1.35068	0.00190039	0.0110734	tolB	NC_999999999.1	1980785	1982137	-	1353	protein_coding	Tol-Pal system protein TolB && PF07676:WD40-like Beta Propeller Repeat|PF04052:TolB amino-terminal domain	PD40
DUN60_RS06905	8189.15	3348.4	1.29022	0.00201171	0.0117004	-	NC_999999999.1	1520192	1521916	-	1725	protein_coding	DUF3466 family protein && PF11949:Protein of unknown function (DUF3466)	-
DUN60_RS13165	2821.8	6900.35	-1.29001	0.00202068	0.011731	pfkA	NC_999999999.1	2946692	2947654	-	963	protein_coding	6-phosphofructokinase && PF00365:Phosphofructokinase	PFK
DUN60_RS13130	1372.27	554.588	1.30692	0.00202536	0.0117367	zapB	NC_999999999.1	2941714	2941956	-	243	protein_coding	cell division protein ZapB && -	-
DUN60_RS14395	1664.91	674.527	1.30336	0.00203431	0.0117621	ilvD	NC_999999999.1	3204728	3206569	-	1842	protein_coding	dihydroxy-acid dehydratase && PF00920:Dehydratase family	ILVD_EDD
DUN60_RS01190	367.146	914.405	-1.31614	0.00203717	0.0117621	ispH	NC_999999999.1	286352	287308	+	957	protein_coding	4-hydroxy-3-methylbut-2-enyl diphosphate reductase && PF02401:LytB protein	-
DUN60_RS07860	1392.27	564.492	1.30225	0.00209783	0.0120894	-	NC_999999999.1	1794993	1796618	-	1626	protein_coding	trypsin-like serine protease && PF00089:Trypsin	Trypsin
DUN60_RS22390	1102.36	2696.98	-1.29064	0.00210151	0.0120894	yjjG	NC_999999999.1	5060028	5060702	-	675	protein_coding	pyrimidine 5'-nucleotidase && PF13419:Haloacid dehalogenase-like hydrolase	-
DUN60_RS10450	411.677	1018.94	-1.30719	0.00211111	0.0121226	pyrH	NC_999999999.1	2380786	2381517	-	732	protein_coding	UMP kinase && PF00696:Amino acid kinase family	AA_kinase
DUN60_RS11450	5.44489	27.5173	-2.3088	0.00214237	0.0122798	-	NC_999999999.1	2622802	2624031	-	1230	protein_coding	ammonium transporter && PF00909:Ammonium Transporter Family	Ammonium_transp
DUN60_RS23655	216.286	542.485	-1.32607	0.00220148	0.0125954	glgC	NC_999999999.1	5339956	5341176	+	1221	protein_coding	glucose-1-phosphate adenylyltransferase && PF00483:Nucleotidyl transferase	-
DUN60_RS09715	34.5265	7.71086	2.1467	0.00220539	0.0125954	-	NC_999999999.1	2229017	2229304	+	288	protein_coding	hypothetical protein && -	-
DUN60_RS10915	15.4417	53.9259	-1.79494	0.00221541	0.0126298	-	NC_999999999.1	2491583	2493016	+	1434	protein_coding	amino acid permease && PF13520:Amino acid permease	-
DUN60_RS06235	57.2464	16.5137	1.78674	0.00222939	0.0126792	-	NC_999999999.1	1388520	1388852	-	333	protein_coding	zinc chelation protein SecC && PF02810:SEC-C motif	SEC-C
DUN60_RS11830	2556.43	1049.75	1.284	0.00223208	0.0126792	mazG	NC_999999999.1	2701576	2702391	-	816	protein_coding	nucleoside triphosphate pyrophosphohydrolase && PF03819:MazG nucleotide pyrophosphohydrolase domain	-
DUN60_RS10595	375.325	925.409	-1.30162	0.00225493	0.0127815	treR	NC_999999999.1	2409683	2410627	-	945	protein_coding	HTH-type transcriptional regulator TreR && PF00356:Bacterial regulatory proteins, lacI family|PF13377:Periplasmic binding protein-like domain	LacI
DUN60_RS17950	348.97	862.688	-1.30538	0.00226029	0.0127815	rsgA	NC_999999999.1	3996774	3997838	-	1065	protein_coding	ribosome small subunit-dependent GTPase A && PF03193:RsgA GTPase	-
DUN60_RS08410	176.299	444.553	-1.33363	0.00226221	0.0127815	-	NC_999999999.1	1923618	1925207	+	1590	protein_coding	anthranilate synthase component 1 && PF00425:chorismate binding enzyme|PF04715:Anthranilate synthase component I, N terminal region	-
DUN60_RS01780	218.103	82.5352	1.40078	0.00226815	0.0127922	-	NC_999999999.1	421356	421787	-	432	protein_coding	prepilin-type N-terminal cleavage/methylation domain-containing protein && PF16732:Type IV minor pilin ComP, DNA uptake sequence receptor|PF07963:Prokaryotic N-terminal methylation motif	-
DUN60_RS05535	620.7	1514.1	-1.2863	0.00230256	0.0129632	-	NC_999999999.1	1240385	1240960	-	576	protein_coding	nucleoside triphosphate pyrophosphohydrolase family protein && PF01503:Phosphoribosyl-ATP pyrophosphohydrolase	-
DUN60_RS08565	1637.64	671.226	1.28662	0.00232413	0.0130614	-	NC_999999999.1	1957794	1958531	+	738	protein_coding	dienelactone hydrolase && PF01738:Dienelactone hydrolase family	-
DUN60_RS06685	1532.22	628.312	1.28593	0.00234793	0.0131717	fdhD	NC_999999999.1	1476544	1477383	-	840	protein_coding	formate dehydrogenase accessory sulfurtransferase FdhD && PF02634:FdhD/NarQ family	-
sRNA00134	181.752	67.1302	1.43549	0.00235403	0.0131825	-	NC_999999999.1	2990346	2990540	-	195	-	-	-
DUN60_RS12430	1899.38	783.463	1.27748	0.0024323	0.0135968	-	NC_999999999.1	2808163	2809623	+	1461	protein_coding	RNA polymerase factor sigma-54 && PF04552:Sigma-54, DNA binding domain|PF04963:Sigma-54 factor, core binding domain|PF00309:Sigma-54 factor, Activator interacting domain (AID)	Sigma54_DBD
DUN60_RS06655	394.41	156.259	1.33517	0.00246065	0.013731	-	NC_999999999.1	1464774	1466801	+	2028	protein_coding	two-component sensor histidine kinase && PF02518:Histidine kinase-, DNA gyrase B-, and HSP90-like ATPase|PF00512:His Kinase A (phospho-acceptor) domain|PF17202:Single cache domain 3	HATPase_c
DUN60_RS10195	1839.4	759.255	1.27646	0.00246788	0.0137471	-	NC_999999999.1	2331697	2332047	+	351	protein_coding	DUF2956 domain-containing protein && PF11169:Protein of unknown function (DUF2956)	-
DUN60_RS05850	170.846	426.947	-1.32064	0.00247231	0.0137476	-	NC_999999999.1	1316624	1317883	-	1260	protein_coding	adenylosuccinate synthase && PF00709:Adenylosuccinate synthetase	-
DUN60_RS22585	1433.16	3449.63	-1.26715	0.00247915	0.0137614	-	NC_999999999.1	5102425	5104188	-	1764	protein_coding	ABC transporter ATP-binding protein && PF00005:ABC transporter|PF00664:ABC transporter transmembrane region	ABC_membrane
DUN60_RS09355	816.091	1972.95	-1.2734	0.00249821	0.013823	rsxA	NC_999999999.1	2149370	2149948	+	579	protein_coding	electron transport complex subunit RsxA && PF02508:Rnf-Nqr subunit, membrane protein	-
DUN60_RS12810	1968.44	4728.24	-1.26419	0.00249898	0.013823	rpsL	NC_999999999.1	2871375	2871749	-	375	protein_coding	30S ribosomal protein S12 && PF00164:Ribosomal protein S12/S23	Ribosomal_S12
DUN60_RS09720	1826.67	4380.53	-1.26182	0.00255268	0.0140954	fabB	NC_999999999.1	2229472	2230683	-	1212	protein_coding	beta-ketoacyl-ACP synthase I && PF02801:Beta-ketoacyl synthase, C-terminal domain|PF00109:Beta-ketoacyl synthase, N-terminal domain	ketoacyl-synt
Novel00041	853.352	349.922	1.28585	0.00258233	0.0142142	-	NC_999999999.1	426289	426528	-	240	-	PF03806:AbgT putative transporter family	-
DUN60_RS07255	165.393	61.6284	1.42267	0.00258317	0.0142142	-	NC_999999999.1	1639736	1640710	+	975	protein_coding	biotin/lipoyl-binding protein && PF16576:Barrel-sandwich domain of CusB or HlyD membrane-fusion	-
Novel00051	129.041	326.814	-1.33967	0.00261109	0.0143385	-	NC_999999999.1	852651	853007	-	357	-	PF00575:S1 RNA binding domain	-
DUN60_RS10230	945.14	388.434	1.28263	0.00261482	0.0143385	bamC	NC_999999999.1	2335688	2336734	-	1047	protein_coding	outer membrane protein assembly factor BamC && PF06804:NlpB/DapX lipoprotein	-
DUN60_RS00970	4038.68	9634.74	-1.25433	0.00264102	0.0144571	arcA	NC_999999999.1	237642	238358	-	717	protein_coding	two-component system response regulator ArcA && PF00072:Response regulator receiver domain|PF00486:Transcriptional regulatory protein, C terminal	Response_reg
DUN60_RS02555	753.384	308.108	1.28966	0.00266334	0.0145541	flgL	NC_999999999.1	571068	572258	+	1191	protein_coding	flagellar hook-associated protein FlgL && PF00669:Bacterial flagellin N-terminal helical region	-
DUN60_RS04595	952.41	2281.05	-1.25992	0.00269313	0.0146725	-	NC_999999999.1	1032313	1033503	-	1191	protein_coding	aspartate/tyrosine/aromatic aminotransferase && PF00155:Aminotransferase class I and II	Aminotran_1_2
DUN60_RS22950	102.686	35.2198	1.54089	0.00269428	0.0146725	-	NC_999999999.1	5185139	5186632	-	1494	protein_coding	PLP-dependent aminotransferase family protein && PF00155:Aminotransferase class I and II|PF00392:Bacterial regulatory proteins, gntR family	Aminotran_1_2
DUN60_RS12045	6271.59	2632.06	1.2526	0.00270933	0.0147291	gshB	NC_999999999.1	2745535	2746485	+	951	protein_coding	glutathione synthase && PF02955:Prokaryotic glutathione synthetase, ATP-grasp domain|PF02951:Prokaryotic glutathione synthetase, N-terminal domain	-
DUN60_RS08185	3318.91	1389.76	1.25581	0.00271905	0.0147566	-	NC_999999999.1	1874484	1875743	-	1260	protein_coding	peptidase && PF09375:Imelysin	-
DUN60_RS13020	164.484	406.04	-1.30293	0.0028654	0.0155242	-	NC_999999999.1	2914475	2914822	-	348	protein_coding	RidA family protein && PF01042:Endoribonuclease L-PSP	Ribonuc_L-PSP
DUN60_RS14270	140.856	349.922	-1.31194	0.00288333	0.0155946	rpmH	NC_999999999.1	3182942	3183076	+	135	protein_coding	50S ribosomal protein L34 && -	-
DUN60_RS20095	2049.33	859.387	1.25367	0.00288922	0.0155998	-	NC_999999999.1	4522335	4523012	+	678	protein_coding	SH3 domain-containing protein && -	-
DUN60_RS17975	49.0673	13.2126	1.8841	0.00289507	0.0156048	malT	NC_999999999.1	4001638	4004346	-	2709	protein_coding	HTH-type transcriptional regulator MalT && PF00196:Bacterial regulatory proteins, luxR family	GerE
DUN60_RS15390	867.892	359.825	1.26997	0.00292038	0.0157144	-	NC_999999999.1	3408850	3409284	-	435	protein_coding	rhodanese-like domain-containing protein && PF00581:Rhodanese-like domain	Rhodanese
DUN60_RS02845	286.263	693.233	-1.27558	0.00293548	0.0157688	prmB	NC_999999999.1	633829	634761	+	933	protein_coding	50S ribosomal protein L3 N(5)-glutamine methyltransferase && PF05175:Methyltransferase small domain	-
sRNA00063	165.393	62.7287	1.39719	0.00299458	0.0160591	-	NC_999999999.1	1823248	1823339	-	92	-	-	-
DUN60_RS19365	146.308	55.0262	1.40908	0.00300572	0.0160915	-	NC_999999999.1	4347221	4348171	+	951	protein_coding	iron chelate uptake ABC transporter family permease subunit && PF01032:FecCD transport family	-
sRNA00197	1022.39	426.947	1.25961	0.00301878	0.0161342	-	NC_999999999.1	5268572	5268881	+	310	-	-	-
DUN60_RS18765	703.4	291.603	1.27004	0.0030804	0.0164357	-	NC_999999999.1	4199252	4199602	+	351	protein_coding	hypothetical protein && -	-
DUN60_RS13055	2281.07	5364.25	-1.23361	0.00313807	0.0167152	ppc	NC_999999999.1	2922322	2924952	+	2631	protein_coding	phosphoenolpyruvate carboxylase && PF00311:Phosphoenolpyruvate carboxylase	-
DUN60_RS06680	22.7121	3.30951	2.73745	0.00314942	0.0167475	-	NC_999999999.1	1474318	1476207	-	1890	protein_coding	methyl-accepting chemotaxis protein && PF00015:Methyl-accepting chemotaxis protein (MCP) signalling domain|PF00672:HAMP domain	HAMP
Novel00061	452.573	1077.26	-1.25088	0.00316822	0.0168177	-	NC_999999999.1	1768532	1769404	+	873	-	PF01632:Ribosomal protein L35|PF00453:Ribosomal protein L20|PF00707:Translation initiation factor IF-3, C-terminal domain	-
DUN60_RS19015	926.964	2187.52	-1.23858	0.00317325	0.0168177	-	NC_999999999.1	4266650	4267843	+	1194	protein_coding	acetate/propionate family kinase && PF00871:Acetokinase family	-
DUN60_RS18770	3195.32	1357.85	1.23457	0.00319874	0.0169244	-	NC_999999999.1	4200231	4200848	-	618	protein_coding	glutaredoxin && PF00462:Glutaredoxin	-
DUN60_RS14260	127.224	315.811	-1.31073	0.00321248	0.0169687	-	NC_999999999.1	3181330	3182001	+	672	protein_coding	amino acid ABC transporter permease && PF00528:Binding-protein-dependent transport system inner membrane component	BPD_transp_1
sRNA00147	274.449	110.044	1.31763	0.00323241	0.0170456	-	NC_999999999.1	3180297	3180397	-	101	-	-	-
DUN60_RS20795	882.433	2080.78	-1.23743	0.00323897	0.0170517	-	NC_999999999.1	4674310	4675407	+	1098	protein_coding	ketoacyl-ACP synthase III && PF08541:3-Oxoacyl-[acyl-carrier-protein (ACP)] synthase III C terminal|PF08545:3-Oxoacyl-[acyl-carrier-protein (ACP)] synthase III	-
DUN60_RS19550	1725.8	4046.02	-1.22917	0.00327998	0.0172223	-	NC_999999999.1	4395443	4395652	-	210	protein_coding	cold-shock protein && -	-
DUN60_RS10830	76.3312	195.872	-1.35793	0.00328226	0.0172223	-	NC_999999999.1	2469818	2471290	+	1473	protein_coding	aminoacyl-histidine dipeptidase && PF01546:Peptidase family M20/M25/M40|PF07687:Peptidase dimerisation domain	Peptidase_M20
DUN60_RS03560	107.23	38.5209	1.47444	0.00329601	0.0172658	cyoC	NC_999999999.1	797820	798455	+	636	protein_coding	cytochrome o ubiquinol oxidase subunit III && PF00510:Cytochrome c oxidase subunit III	-
DUN60_RS17895	472.566	194.772	1.27828	0.00330264	0.017272	-	NC_999999999.1	3981750	3982190	+	441	protein_coding	Lrp/AsnC family transcriptional regulator && PF13412:Winged helix-turn-helix DNA-binding|PF01037:Lrp/AsnC ligand binding domain	AsnC_trans_reg
DUN60_RS19585	287.172	115.546	1.31266	0.00335819	0.0175335	-	NC_999999999.1	4401823	4403946	+	2124	protein_coding	TonB-dependent siderophore receptor && PF00593:TonB dependent receptor|PF07715:TonB-dependent Receptor Plug Domain	TonB_dep_Rec
DUN60_RS11180	320.797	763.656	-1.25089	0.00338659	0.0176527	prfC	NC_999999999.1	2555654	2557234	-	1581	protein_coding	peptide chain release factor 3 && PF16658:Class II release factor RF3, C-terminal domain|PF03144:Elongation factor Tu domain 2|PF00009:Elongation factor Tu GTP binding domain	GTP_EFTU
DUN60_RS10005	610.703	254.191	1.26421	0.00342408	0.0178187	nagA	NC_999999999.1	2292203	2293339	+	1137	protein_coding	N-acetylglucosamine-6-phosphate deacetylase && PF01979:Amidohydrolase family	Amidohydro_1
DUN60_RS01565	1104.18	2582.55	-1.22571	0.00345016	0.017901	der	NC_999999999.1	371484	372965	+	1482	protein_coding	ribosome biogenesis GTPase Der && PF14714:KH-domain-like of EngA bacterial GTPase enzymes, C-terminal|PF01926:50S ribosome-binding GTPase	-
DUN60_RS02865	144.491	55.0262	1.39107	0.0034512	0.017901	-	NC_999999999.1	638566	640011	+	1446	protein_coding	HAMP domain-containing protein && PF02518:Histidine kinase-, DNA gyrase B-, and HSP90-like ATPase|PF00672:HAMP domain	HATPase_c
DUN60_RS04015	458.025	1082.76	-1.24095	0.00346522	0.0179443	-	NC_999999999.1	895527	896021	-	495	protein_coding	peptidyl-prolyl cis-trans isomerase && PF00160:Cyclophilin type peptidyl-prolyl cis-trans isomerase/CLD	Pro_isomerase
DUN60_RS00780	9680.49	4161.56	1.21793	0.00348253	0.0180045	rnpB	NC_999999999.1	185034	185473	+	440	protein_coding	RNase P RNA component class A && -	-
DUN60_RS18850	1340.47	569.993	1.23357	0.00349885	0.0180593	-	NC_999999999.1	4217196	4226372	+	9177	protein_coding	RTX toxin && -	-
Novel00196	1149.62	487.467	1.2376	0.00352048	0.0181414	-	NC_999999999.1	3506271	3506621	-	351	-	-	-
DUN60_RS01685	167.211	64.9294	1.36329	0.00352936	0.0181575	-	NC_999999999.1	399861	401231	-	1371	protein_coding	MBL fold metallo-hydrolase && PF10996:Beta-Casp domain|PF07521:Zn-dependent metallo-hydrolase RNA specificity domain|PF00753:Metallo-beta-lactamase superfamily	Lactamase_B
DUN60_RS04475	4032.32	9364.05	-1.21549	0.00354468	0.0182068	-	NC_999999999.1	1005091	1005720	+	630	protein_coding	TetR/AcrR family transcriptional regulator && PF00440:Bacterial regulatory proteins, tetR family	TetR_N
DUN60_RS04450	462.569	1088.26	-1.23403	0.0035791	0.0183537	nhaA	NC_999999999.1	997207	998370	+	1164	protein_coding	Na+/H+ antiporter NhaA && PF06965:Na+/H+ antiporter 1	-
DUN60_RS13865	190.839	74.8327	1.34938	0.00358489	0.0183537	-	NC_999999999.1	3092945	3093157	-	213	protein_coding	lipoprotein && -	-
DUN60_RS18035	32.7089	7.71086	2.06898	0.00360343	0.0183833	-	NC_999999999.1	4020587	4022056	-	1470	protein_coding	hypothetical protein && -	-
DUN60_RS18745	9.98893	38.5209	-1.9326	0.00360547	0.0183833	-	NC_999999999.1	4193535	4194827	+	1293	protein_coding	peptidoglycan DD-metalloendopeptidase family protein && PF01551:Peptidase family M23	Peptidase_M23
DUN60_RS04875	155.396	59.4277	1.38516	0.0036081	0.0183833	-	NC_999999999.1	1106358	1107230	+	873	protein_coding	alpha/beta hydrolase && PF00561:alpha/beta hydrolase fold	Abhydrolase_1
DUN60_RS01050	50.8849	135.352	-1.40891	0.00361741	0.0184011	brnQ	NC_999999999.1	254714	256027	+	1314	protein_coding	branched-chain amino acid transport system II carrier protein && PF05525:Branched-chain amino acid transport protein	-
DUN60_RS17800	752.475	318.012	1.24229	0.00365144	0.0185444	-	NC_999999999.1	3954374	3955366	-	993	protein_coding	2-hydroxyacid dehydrogenase && PF00389:D-isomer specific 2-hydroxyacid dehydrogenase, catalytic domain|PF02826:D-isomer specific 2-hydroxyacid dehydrogenase, NAD binding domain	2-Hacid_dh_C
DUN60_RS13875	149.035	362.026	-1.27963	0.00366071	0.0185617	-	NC_999999999.1	3093520	3096048	-	2529	protein_coding	class I adenylate cyclase && PF01295:Adenylate cyclase, class-I|PF12633:Adenylate cyclase NT domain	-
DUN60_RS16245	303.53	123.248	1.29954	0.00367834	0.0186212	-	NC_999999999.1	3592008	3592832	-	825	protein_coding	AraC family transcriptional regulator && PF12833:Helix-turn-helix domain|PF12852:Cupin	-
DUN60_RS18990	143.582	55.0262	1.38197	0.00369844	0.0186931	-	NC_999999999.1	4258872	4259687	-	816	protein_coding	phosphate ABC transporter substrate-binding protein && PF12727:PBP superfamily domain	-
Novel00082	154.488	373.029	-1.27101	0.00371946	0.0187693	-	NC_999999999.1	2383292	2383454	+	163	-	PF00318:Ribosomal protein S2	-
DUN60_RS14775	1546.76	662.423	1.2233	0.00374534	0.0188601	tatA	NC_999999999.1	3283663	3283917	+	255	protein_coding	twin-arginine translocase subunit TatA && -	-
Novel00188	1313.2	3044.7	-1.21312	0.00374969	0.0188601	-	NC_999999999.1	3264482	3264882	+	401	-	PF07992:Pyridine nucleotide-disulphide oxidoreductase	-
DUN60_RS21050	427.126	177.166	1.26906	0.00375971	0.0188601	-	NC_999999999.1	4724457	4727138	+	2682	protein_coding	bifunctional acetate--CoA ligase family protein/GNAT family N-acetyltransferase && PF13607:Succinyl-CoA ligase like flavodoxin domain|PF13549:ATP-grasp domain|PF13302:Acetyltransferase (GNAT) domain|PF13380:CoA binding domain	-
DUN60_RS08105	302.621	714.14	-1.2383	0.0037613	0.0188601	-	NC_999999999.1	1856537	1858108	-	1572	protein_coding	BCCT family transporter && PF02028:BCCT, betaine/carnitine/choline family transporter	-
DUN60_RS02395	69.0608	23.1158	1.57452	0.00378077	0.0189278	-	NC_999999999.1	542605	543135	-	531	protein_coding	acyl-CoA thioesterase && PF13279:Thioesterase-like superfamily	-
DUN60_RS14215	432.579	1013.44	-1.22795	0.00379189	0.0189535	glyS	NC_999999999.1	3166922	3168988	+	2067	protein_coding	glycine--tRNA ligase subunit beta && PF02092:Glycyl-tRNA synthetase beta subunit|PF05746:DALR anticodon binding domain	-
Novel00207	1025.11	437.951	1.22675	0.00382438	0.0190857	-	NC_999999999.1	4521137	4521401	+	265	-	-	-
DUN60_RS12345	54.5201	141.954	-1.37826	0.00387827	0.0193242	pyrB	NC_999999999.1	2796022	2796951	+	930	protein_coding	aspartate carbamoyltransferase && PF00185:Aspartate/ornithine carbamoyltransferase, Asp/Orn binding domain|PF02729:Aspartate/ornithine carbamoyltransferase, carbamoyl-P binding domain	-
DUN60_RS01035	612.521	1424.97	-1.21791	0.00389852	0.0193945	yaaA	NC_999999999.1	251309	252085	+	777	protein_coding	peroxide stress protein YaaA && PF03883:Peroxide stress protein YaaA	-
DUN60_RS21460	793.371	337.818	1.23149	0.0039154	0.0194479	gcvH	NC_999999999.1	4821941	4822321	+	381	protein_coding	glycine cleavage system protein GcvH && PF01597:Glycine cleavage H-protein	-
DUN60_RS18040	94.5071	233.284	-1.3023	0.00393683	0.0195103	-	NC_999999999.1	4022243	4023712	-	1470	protein_coding	lactate dehydrogenase && -	-
DUN60_RS22060	112.683	41.8219	1.42763	0.00394029	0.0195103	rbsA	NC_999999999.1	4987493	4988998	+	1506	protein_coding	ribose ABC transporter ATP-binding protein RbsA && PF00005:ABC transporter	ABC_tran
DUN60_RS11835	7554.81	3286.78	1.2007	0.00398042	0.0196782	relA	NC_999999999.1	2702685	2704910	-	2226	protein_coding	GTP diphosphokinase && PF13291:ACT domain|PF04607:Region found in RelA / SpoT proteins|PF13328:HD domain|PF02824:TGS domain	-
DUN60_RS13400	3427.97	7866.46	-1.19833	0.00404131	0.019948	-	NC_999999999.1	3001150	3001647	+	498	protein_coding	Rsd/AlgQ family anti-sigma factor && PF04353:Regulator of RNA polymerase sigma(70) subunit, Rsd/AlgQ	Rsd_AlgQ
DUN60_RS20490	29.9825	6.61051	2.16252	0.00406587	0.020038	-	NC_999999999.1	4617124	4618005	-	882	protein_coding	hypothetical protein && -	-
DUN60_RS22055	9.98893	1.38778e-17	6.34589	0.00417417	0.0205079	rbsD	NC_999999999.1	4986973	4987392	+	420	protein_coding	D-ribose pyranase && PF05025:RbsD / FucU transport protein family	-
DUN60_RS13650	1.38778e-17	9.91156	-6.3325	0.00417417	0.0205079	-	NC_999999999.1	3054067	3054945	-	879	protein_coding	class I SAM-dependent methyltransferase && PF04072:Leucine carboxyl methyltransferase	-
DUN60_RS01365	5096.52	11645.1	-1.19211	0.0042014	0.0206096	phoB	NC_999999999.1	327657	328346	+	690	protein_coding	phosphate regulon transcriptional regulatory protein PhoB && PF00486:Transcriptional regulatory protein, C terminal|PF00072:Response regulator receiver domain	Response_reg
DUN60_RS18045	723.394	1665.95	-1.20333	0.00426261	0.0208776	deoD	NC_999999999.1	4023794	4024504	-	711	protein_coding	purine-nucleoside phosphorylase && PF01048:Phosphorylase superfamily	-
DUN60_RS14835	520.732	1202.7	-1.20743	0.00427751	0.0209181	-	NC_999999999.1	3296140	3296628	+	489	protein_coding	DUF2489 domain-containing protein && PF10675:Protein of unknown function (DUF2489)	-
DUN60_RS24365	372.599	864.889	-1.21458	0.00432034	0.0210906	-	NC_999999999.1	5499706	5500599	+	894	protein_coding	EamA family transporter && PF00892:EamA-like transporter family	DUF6
DUN60_RS22885	1163.25	503.972	1.20658	0.00433785	0.0210906	-	NC_999999999.1	5169848	5170162	+	315	protein_coding	DUF496 family protein && PF04363:Protein of unknown function (DUF496)	-
DUN60_RS11340	971.495	2226.03	-1.19607	0.00433791	0.0210906	-	NC_999999999.1	2587729	2588916	-	1188	protein_coding	tyrosine--tRNA ligase && PF00579:tRNA synthetases class I (W and Y)	-
DUN60_RS08175	783.374	336.718	1.21791	0.00433944	0.0210906	-	NC_999999999.1	1871765	1872826	-	1062	protein_coding	iron-regulated protein A && PF09375:Imelysin	-
DUN60_RS01475	1000.58	2290.95	-1.195	0.00436282	0.0211717	suhB	NC_999999999.1	354405	355208	-	804	protein_coding	inositol-1-monophosphatase && PF00459:Inositol monophosphatase family	-
DUN60_RS10030	1791.23	4087.84	-1.19032	0.00437232	0.0211853	-	NC_999999999.1	2299229	2300614	+	1386	protein_coding	peptide MFS transporter && PF00854:POT family	-
DUN60_RS19185	57.2464	146.356	-1.35204	0.00441944	0.0213809	-	NC_999999999.1	4308769	4309812	+	1044	protein_coding	GMP reductase && PF00478:IMP dehydrogenase / GMP reductase domain	-
DUN60_RS11145	6111.64	13887.6	-1.18415	0.00444466	0.0214701	deoC	NC_999999999.1	2548020	2548796	-	777	protein_coding	deoxyribose-phosphate aldolase && PF01791:DeoC/LacD family aldolase	-
Novel00023	2258.35	988.129	1.19241	0.00447121	0.0215295	-	NC_999999999.1	185044	185471	-	428	-	-	-
DUN60_RS16890	48.1585	14.313	1.74276	0.00447239	0.0215295	-	NC_999999999.1	3729366	3731195	-	1830	protein_coding	SUMF1/EgtB/PvdO family nonheme iron enzyme && PF08308:PEGA domain|PF03781:Sulfatase-modifying factor enzyme 1	DUF323
DUN60_RS15385	12847.6	5656.94	1.18339	0.00447738	0.0215295	secB	NC_999999999.1	3408225	3408692	-	468	protein_coding	protein-export chaperone SecB && PF02556:Preprotein translocase subunit SecB	-
DUN60_RS20860	587.074	251.99	1.21984	0.00454139	0.0217798	-	NC_999999999.1	4689173	4689697	-	525	protein_coding	hypothetical protein && -	-
DUN60_RS02580	485.289	206.876	1.22967	0.0045432	0.0217798	flaG	NC_999999999.1	577484	577909	+	426	protein_coding	flagellar protein FlaG && PF03646:FlaG protein	-
DUN60_RS08980	415.312	957.319	-1.20452	0.00455669	0.0218115	-	NC_999999999.1	2059645	2060415	-	771	protein_coding	ABC transporter ATP-binding protein && PF00005:ABC transporter	ABC_tran
DUN60_RS04815	514.371	1180.69	-1.19852	0.0046056	0.0220123	-	NC_999999999.1	1090363	1091178	-	816	protein_coding	hypothetical protein && -	-
DUN60_RS17990	56.3376	143.055	-1.34219	0.00464071	0.0221466	glgB	NC_999999999.1	4009913	4012093	+	2181	protein_coding	1%2C4-alpha-glucan branching protein GlgB && PF02922:Carbohydrate-binding module 48 (Isoamylase N-terminal domain)|PF02806:Alpha amylase, C-terminal all-beta domain|PF00128:Alpha amylase, catalytic domain	-
DUN60_RS07765	2354.68	5335.64	-1.18008	0.00466757	0.0222413	infC	NC_999999999.1	1769162	1769713	-	552	protein_coding	translation initiation factor IF-3 && PF05198:Translation initiation factor IF-3, N-terminal domain|PF00707:Translation initiation factor IF-3, C-terminal domain	-
Novel00027	398.045	916.606	-1.20307	0.00468814	0.0223057	-	NC_999999999.1	265403	265629	-	227	-	-	-
DUN60_RS01655	2538.26	5740.57	-1.17731	0.0047524	0.0225775	guaB	NC_999999999.1	389688	391151	+	1464	protein_coding	IMP dehydrogenase && PF00478:IMP dehydrogenase / GMP reductase domain|PF00571:CBS domain	CBS
DUN60_RS19840	248.094	102.342	1.27662	0.00476228	0.0225905	-	NC_999999999.1	4471087	4472334	+	1248	protein_coding	reactive intermediate/imine deaminase && PF01042:Endoribonuclease L-PSP	Ribonuc_L-PSP
DUN60_RS13950	96.3247	35.2198	1.44875	0.00481636	0.0228128	-	NC_999999999.1	3113518	3113787	-	270	protein_coding	2Fe-2S iron-sulfur cluster binding domain-containing protein && -	-
DUN60_RS05620	199.019	80.3344	1.30769	0.00482358	0.0228129	-	NC_999999999.1	1255788	1257029	+	1242	protein_coding	tyrosine-type recombinase/integrase && PF13356:Arm DNA-binding domain|PF00589:Phage integrase family|PF14659:Phage integrase, N-terminal SAM-like domain	Phage_integrase
DUN60_RS00735	441.667	1010.14	-1.19325	0.00484142	0.0228631	-	NC_999999999.1	177170	178435	+	1266	protein_coding	cytochrome bc complex cytochrome b subunit && PF00032:Cytochrome b(C-terminal)/b6/petD|PF00033:Cytochrome b/b6/petB	-
DUN60_RS07955	10.8977	39.6212	-1.84906	0.00491367	0.0231352	-	NC_999999999.1	1819331	1820215	-	885	protein_coding	LysR family transcriptional regulator && PF03466:LysR substrate binding domain|PF00126:Bacterial regulatory helix-turn-helix protein, lysR family	LysR_substrate
DUN60_RS10730	10.8977	39.6212	-1.84906	0.00491367	0.0231352	-	NC_999999999.1	2450214	2451161	-	948	protein_coding	flagellar motor protein MotB && PF00691:OmpA family|PF13677:Membrane MotB of proton-channel complex MotA/MotB	-
DUN60_RS10035	627.97	1428.27	-1.18532	0.00495072	0.023275	hemH	NC_999999999.1	2300705	2301667	-	963	protein_coding	ferrochelatase && PF00762:Ferrochelatase	-
DUN60_RS00385	937.87	2121.5	-1.1775	0.00498119	0.0233753	rplU	NC_999999999.1	95024	95335	+	312	protein_coding	50S ribosomal protein L21 && PF00829:Ribosomal prokaryotic L21 protein	-
DUN60_RS11630	1597.66	3602.58	-1.173	0.00498684	0.0233753	rimM	NC_999999999.1	2664937	2665491	-	555	protein_coding	ribosome maturation factor RimM && PF01782:RimM N-terminal domain|PF05239:PRC-barrel domain	RimM
DUN60_RS04590	19.9857	60.528	-1.59188	0.00499868	0.0233962	-	NC_999999999.1	1031491	1032132	+	642	protein_coding	outer membrane beta-barrel protein && PF13505:Outer membrane protein beta-barrel domain	-
DUN60_RS01970	328.976	755.954	-1.19996	0.00503004	0.0235082	-	NC_999999999.1	469155	470399	+	1245	protein_coding	NADH:ubiquinone reductase (Na(+)-transporting) subunit B && PF03116:NQR2, RnfD, RnfE family	-
DUN60_RS11010	1940.27	857.187	1.17848	0.00505166	0.0235744	-	NC_999999999.1	2519930	2520895	-	966	protein_coding	type II secretion system F family protein && PF00482:Type II secretion system (T2SS), protein F	-
DUN60_RS18130	97.2335	234.384	-1.26811	0.00506386	0.0235811	-	NC_999999999.1	4046868	4049012	+	2145	protein_coding	GGDEF domain-containing protein && PF00990:Diguanylate cyclase, GGDEF domain	GGDEF
DUN60_RS15080	187.204	436.85	-1.22189	0.00506799	0.0235811	-	NC_999999999.1	3351806	3352438	+	633	protein_coding	oxidase && PF01786:Alternative oxidase	AOX
DUN60_RS02035	287.172	660.223	-1.20063	0.00508976	0.0236476	lipA	NC_999999999.1	483141	484106	-	966	protein_coding	lipoyl synthase && PF16881:N-terminal domain of lipoyl synthase of Radical_SAM family|PF04055:Radical SAM superfamily	Radical_SAM
DUN60_RS12400	587.983	254.191	1.20953	0.00511386	0.0237223	-	NC_999999999.1	2803817	2804782	+	966	protein_coding	calcium/sodium antiporter && PF01699:Sodium/calcium exchanger protein	Na_Ca_ex
sRNA00149	118.136	45.123	1.38642	0.00512084	0.0237223	-	NC_999999999.1	3288228	3288398	+	171	-	-	-
DUN60_RS20650	636.149	276.198	1.20336	0.00513807	0.0237674	-	NC_999999999.1	4647766	4649898	+	2133	protein_coding	TonB-dependent siderophore receptor && PF00593:TonB dependent receptor|PF07715:TonB-dependent Receptor Plug Domain	TonB_dep_Rec
DUN60_RS08360	3916.9	8783.06	-1.16498	0.00514667	0.0237724	uvrY	NC_999999999.1	1914284	1914928	-	645	protein_coding	UvrY/SirA/GacA family response regulator transcription factor && PF00072:Response regulator receiver domain|PF00196:Bacterial regulatory proteins, luxR family	Response_reg
DUN60_RS10805	146.308	343.32	-1.22973	0.00522075	0.0240794	proB	NC_999999999.1	2463778	2464917	-	1140	protein_coding	glutamate 5-kinase && PF01472:PUA domain|PF00696:Amino acid kinase family	AA_kinase
DUN60_RS14530	193.566	448.954	-1.21313	0.00523903	0.0241285	-	NC_999999999.1	3232867	3233136	+	270	protein_coding	DUF1488 domain-containing protein && -	-
DUN60_RS12040	11831.6	5288.33	1.16175	0.00524814	0.0241353	rsmE	NC_999999999.1	2744794	2745525	+	732	protein_coding	16S rRNA (uracil(1498)-N(3))-methyltransferase && PF04452:RNA methyltransferase	-
DUN60_RS20955	147.217	345.521	-1.23002	0.00525727	0.0241353	-	NC_999999999.1	4708923	4710230	-	1308	protein_coding	GGDEF domain-containing protein && PF00990:Diguanylate cyclase, GGDEF domain	GGDEF
DUN60_RS11380	194.475	79.2341	1.29426	0.00526714	0.0241353	-	NC_999999999.1	2599707	2603096	+	3390	protein_coding	response regulator && PF00512:His Kinase A (phospho-acceptor) domain|PF00672:HAMP domain|PF02518:Histidine kinase-, DNA gyrase B-, and HSP90-like ATPase|PF00072:Response regulator receiver domain	Response_reg
DUN60_RS07155	241.732	100.141	1.27049	0.00527426	0.0241353	prpB	NC_999999999.1	1616064	1616960	-	897	protein_coding	methylisocitrate lyase && PF13714:Phosphoenolpyruvate phosphomutase	-
DUN60_RS03625	0.900749	13.2126	-3.68931	0.00528154	0.0241353	-	NC_999999999.1	810692	811552	+	861	protein_coding	DMT family transporter && PF00892:EamA-like transporter family	DUF6
DUN60_RS07375	23.6209	4.40983	2.39185	0.00528628	0.0241353	-	NC_999999999.1	1664239	1664817	-	579	protein_coding	DJ-1/PfpI family protein && PF01965:DJ-1/PfpI family	DJ-1_PfpI
DUN60_RS10615	159.032	63.8291	1.3156	0.00530492	0.0241536	-	NC_999999999.1	2412987	2413670	+	684	protein_coding	ABC transporter permease && PF00528:Binding-protein-dependent transport system inner membrane component	BPD_transp_1
DUN60_RS10280	934.234	2100.59	-1.16881	0.00530589	0.0241536	-	NC_999999999.1	2343779	2345044	-	1266	protein_coding	DUF2066 domain-containing protein && PF09839:Uncharacterized protein conserved in bacteria (DUF2066)	-
DUN60_RS01370	329.885	751.552	-1.18755	0.00531317	0.0241536	phoR	NC_999999999.1	328380	329678	+	1299	protein_coding	phosphate regulon sensor histidine kinase PhoR && PF02518:Histidine kinase-, DNA gyrase B-, and HSP90-like ATPase|PF00512:His Kinase A (phospho-acceptor) domain|PF00989:PAS fold|PF11808:Domain of unknown function (DUF3329)	HATPase_c
DUN60_RS11605	187.204	77.0334	1.2799	0.00534369	0.0242391	coaE	NC_999999999.1	2661770	2662384	+	615	protein_coding	dephospho-CoA kinase && PF01121:Dephospho-CoA kinase	-
DUN60_RS10985	1722.16	764.757	1.17104	0.00534732	0.0242391	-	NC_999999999.1	2514502	2515221	-	720	protein_coding	class I SAM-dependent methyltransferase && PF08241:Methyltransferase domain	Methyltransf_11
DUN60_RS12835	26754.9	12004.9	1.15617	0.00542009	0.0245339	fkpA	NC_999999999.1	2873882	2874658	-	777	protein_coding	FKBP-type peptidyl-prolyl cis-trans isomerase && PF01346:Domain amino terminal to FKBP-type peptidyl-prolyl isomerase|PF00254:FKBP-type peptidyl-prolyl cis-trans isomerase	FKBP_C
sRNA00040	115.409	45.123	1.35277	0.00544034	0.0245904	-	NC_999999999.1	687242	687342	-	101	-	-	-
DUN60_RS00710	396.227	170.564	1.21552	0.00548508	0.0247572	-	NC_999999999.1	173386	173841	-	456	protein_coding	DUF1043 family protein && PF06295:Protein of unknown function (DUF1043)	-
DUN60_RS13045	8409.08	18720.4	-1.15458	0.00549498	0.0247604	argC	NC_999999999.1	2919769	2920773	-	1005	protein_coding	N-acetyl-gamma-glutamyl-phosphate reductase && PF01118:Semialdehyde dehydrogenase, NAD binding domain|PF02774:Semialdehyde dehydrogenase, dimerisation domain	-
DUN60_RS15075	123.589	290.503	-1.23204	0.00550145	0.0247604	-	NC_999999999.1	3351168	3351593	+	426	protein_coding	phosphate-starvation-inducible PsiE family protein && PF06146:Phosphate-starvation-inducible E	-
DUN60_RS20690	90.8719	34.1194	1.41044	0.00557111	0.0250384	-	NC_999999999.1	4655902	4656531	+	630	protein_coding	peptidase && PF16357:Putative PepSY_TM-like	-
DUN60_RS08985	192.657	443.452	-1.20213	0.00558075	0.0250461	-	NC_999999999.1	2061206	2062747	+	1542	protein_coding	DUF3360 family protein && PF11840:Protein of unknown function (DUF3360)	-
DUN60_RS16950	337.156	144.155	1.2252	0.00566682	0.0253964	-	NC_999999999.1	3746902	3747876	+	975	protein_coding	amidinotransferase && PF02274:Amidinotransferase	-
DUN60_RS12360	427.126	962.821	-1.17233	0.00576917	0.0258184	-	NC_999999999.1	2798075	2798800	-	726	protein_coding	1-acylglycerol-3-phosphate O-acyltransferase && PF01553:Acyltransferase	Acyltransferase
DUN60_RS13730	189.022	433.549	-1.19702	0.00602955	0.0269456	-	NC_999999999.1	3067417	3067683	+	267	protein_coding	DUF1145 domain-containing protein && -	-
DUN60_RS10400	302.621	681.13	-1.17003	0.00614079	0.027404	lpxA	NC_999999999.1	2370452	2371240	-	789	protein_coding	acyl-ACP--UDP-N-acetylglucosamine O-acyltransferase && PF13720:Udp N-acetylglucosamine O-acyltransferase; Domain 2|PF00132:Bacterial transferase hexapeptide (six repeats)	Hexapep
DUN60_RS18330	495.286	217.879	1.18435	0.0061497	0.0274052	-	NC_999999999.1	4098351	4100885	-	2535	protein_coding	ABC transporter permease && PF02687:FtsX-like permease family|PF12704:MacB-like periplasmic core domain	-
DUN60_RS11535	26.3473	72.6319	-1.45803	0.00624646	0.0277972	can	NC_999999999.1	2645635	2646294	+	660	protein_coding	carbonate dehydratase && PF00484:Carbonic anhydrase	-
DUN60_RS11810	225.374	510.574	-1.17928	0.00632304	0.0280985	ispD	NC_999999999.1	2697029	2697730	-	702	protein_coding	2-C-methyl-D-erythritol 4-phosphate cytidylyltransferase && PF01128:2-C-methyl-D-erythritol 4-phosphate cytidylyltransferase	-
DUN60_RS02030	701.583	1554.81	-1.14789	0.00635286	0.0281914	-	NC_999999999.1	481599	482960	+	1362	protein_coding	sodium-dependent transporter && PF00209:Sodium:neurotransmitter symporter family	SNF
DUN60_RS09590	186.295	424.746	-1.18838	0.00637776	0.0282622	rlmA	NC_999999999.1	2200240	2201058	+	819	protein_coding	23S rRNA (guanine(745)-N(1))-methyltransferase && PF13847:Methyltransferase domain	-
DUN60_RS00705	4163.19	1893.72	1.13642	0.00645569	0.0285676	-	NC_999999999.1	171904	173259	-	1356	protein_coding	Do family serine endopeptidase && PF13180:PDZ domain|PF13365:Trypsin-like peptidase domain|PF00595:PDZ domain (Also known as DHR or GLGF)	PDZ
sRNA00045	55.4288	18.7144	1.561	0.00646591	0.0285728	-	NC_999999999.1	861869	861942	-	74	-	-	-
DUN60_RS01160	590.71	1308.33	-1.14701	0.00647834	0.0285785	rpsT	NC_999999999.1	278866	279126	-	261	protein_coding	30S ribosomal protein S20 && -	-
DUN60_RS12615	32.7089	8.81121	1.87921	0.00648527	0.0285785	-	NC_999999999.1	2846434	2846877	+	444	protein_coding	hypothetical protein && -	-
DUN60_RS01040	1094.18	2408.69	-1.13829	0.00652847	0.0287289	srmB	NC_999999999.1	252298	253563	-	1266	protein_coding	ATP-dependent RNA helicase SrmB && PF00271:Helicase conserved C-terminal domain|PF00270:DEAD/DEAH box helicase	DEAD
DUN60_RS06310	297.169	665.725	-1.16325	0.0066226	0.0291026	-	NC_999999999.1	1402121	1402852	+	732	protein_coding	transporter substrate-binding domain-containing protein && PF00497:Bacterial extracellular solute-binding proteins, family 3	-
DUN60_RS11890	14856.1	6798.02	1.12786	0.00666993	0.02927	-	NC_999999999.1	2716105	2716575	-	471	protein_coding	sigma factor RpoE regulatory protein RseC && PF04246:Positive regulator of sigma(E), RseC/MucC	-
DUN60_RS16615	268.087	115.546	1.2135	0.00669815	0.0293531	-	NC_999999999.1	3665337	3665801	-	465	protein_coding	ankyrin repeat domain-containing protein && PF12796:Ankyrin repeats (3 copies)	-
DUN60_RS09230	182.66	413.743	-1.17893	0.00672829	0.0294312	nhaB	NC_999999999.1	2121075	2122667	+	1593	protein_coding	Na(+)/H(+) antiporter NhaB && PF06450:Bacterial Na+/H+ antiporter B (NhaB)	-
DUN60_RS10220	246.276	105.643	1.22027	0.00673458	0.0294312	-	NC_999999999.1	2334629	2335303	+	675	protein_coding	M15 family metallopeptidase && PF02557:D-alanyl-D-alanine carboxypeptidase	-
DUN60_RS00910	110.865	44.0226	1.33041	0.00684216	0.0298601	btuF	NC_999999999.1	215498	216367	-	870	protein_coding	vitamin B12 ABC transporter substrate-binding protein BtuF && PF01497:Periplasmic binding protein	Peripla_BP_2
DUN60_RS21850	145.4	59.4277	1.28931	0.00688263	0.0299939	-	NC_999999999.1	4942004	4942318	-	315	protein_coding	cupin domain-containing protein && PF07883:Cupin domain	Cupin_2
DUN60_RS18010	27.2561	6.61051	2.02562	0.00689176	0.0299939	-	NC_999999999.1	4015404	4015952	-	549	protein_coding	ECF-type riboflavin transporter substrate-binding protein && PF07155:ECF-type riboflavin transporter, S component	-
DUN60_RS03070	856.987	1880.52	-1.13365	0.00693193	0.0301272	tsgA	NC_999999999.1	701089	702261	+	1173	protein_coding	MFS transporter TsgA && PF07690:Major Facilitator Superfamily	MFS_1
DUN60_RS10225	332.612	145.256	1.19467	0.00701333	0.0304392	-	NC_999999999.1	2335312	2335521	+	210	protein_coding	DUF2897 family protein && -	-
DUN60_RS04740	5002.91	2296.45	1.12333	0.00703425	0.0304882	-	NC_999999999.1	1071762	1073726	-	1965	protein_coding	Hsp70 family protein && PF00012:Hsp70 protein	HSP70
DUN60_RS21450	139.038	56.1266	1.30711	0.00708704	0.030675	-	NC_999999999.1	4819532	4820155	-	624	protein_coding	helix-turn-helix transcriptional regulator && PF07883:Cupin domain|PF01381:Helix-turn-helix	HTH_3
DUN60_RS02100	1458.61	664.624	1.13386	0.00709782	0.0306796	lnt	NC_999999999.1	496801	498315	-	1515	protein_coding	apolipoprotein N-acyltransferase && PF00795:Carbon-nitrogen hydrolase	CN_hydrolase
DUN60_RS17100	353.514	155.159	1.18748	0.00716038	0.0308822	-	NC_999999999.1	3786913	3788232	-	1320	protein_coding	HAMP domain-containing protein && PF02518:Histidine kinase-, DNA gyrase B-, and HSP90-like ATPase|PF00672:HAMP domain|PF00512:His Kinase A (phospho-acceptor) domain	HATPase_c
DUN60_RS04600	22.7121	4.40983	2.33557	0.00716778	0.0308822	-	NC_999999999.1	1033706	1035208	-	1503	protein_coding	HD domain-containing protein && PF13487:HD domain	-
sRNA00162	140.856	57.2269	1.29788	0.00717397	0.0308822	-	NC_999999999.1	3591790	3591876	-	87	-	-	-
DUN60_RS06840	946.049	2064.28	-1.12553	0.00721331	0.0310094	ccoN	NC_999999999.1	1507333	1508760	-	1428	protein_coding	cytochrome-c oxidase%2C cbb3-type subunit I && PF00115:Cytochrome C and Quinol oxidase polypeptide I	-
DUN60_RS15840	1.38778e-17	8.81121	-6.16481	0.00724341	0.0310966	-	NC_999999999.1	3496656	3496731	+	76	protein_coding	tRNA-Gly && -	-
DUN60_RS06505	43.6145	13.2126	1.71463	0.00725997	0.0311254	-	NC_999999999.1	1431713	1432498	-	786	protein_coding	acyltransferase && PF00132:Bacterial transferase hexapeptide (six repeats)	Hexapep
DUN60_RS12050	309.892	135.352	1.19442	0.00729538	0.0312349	-	NC_999999999.1	2746602	2747165	+	564	protein_coding	YqgE/AlgH family protein && PF02622:Uncharacterized ACR, COG1678	-
DUN60_RS01545	336.247	742.75	-1.14301	0.00739627	0.0316056	ispG	NC_999999999.1	367000	368121	+	1122	protein_coding	flavodoxin-dependent (E)-4-hydroxy-3-methylbut-2-enyl-diphosphate synthase && PF04551:GcpE protein	-
DUN60_RS19770	63.608	23.1158	1.45609	0.00740195	0.0316056	-	NC_999999999.1	4456544	4457155	-	612	protein_coding	LysE family translocator && PF01810:LysE type translocator	-
DUN60_RS01095	13166.6	28454.1	-1.11174	0.00743166	0.0316897	-	NC_999999999.1	265601	265852	+	252	protein_coding	hypothetical protein && -	-
DUN60_RS12100	747.931	338.918	1.14173	0.0074442	0.0317004	hemW	NC_999999999.1	2753831	2755018	+	1188	protein_coding	radical SAM family heme chaperone HemW && PF06969:HemN C-terminal domain|PF04055:Radical SAM superfamily	Radical_SAM
DUN60_RS11440	36.3441	11.0119	1.71276	0.00749892	0.0318906	-	NC_999999999.1	2619624	2621249	-	1626	protein_coding	iron ABC transporter permease && PF00528:Binding-protein-dependent transport system inner membrane component	BPD_transp_1
DUN60_RS14505	64.5168	152.958	-1.24353	0.00766319	0.0325454	-	NC_999999999.1	3228632	3229762	-	1131	protein_coding	5-(carboxyamino)imidazole ribonucleotide synthase && PF02222:ATP-grasp domain	-
DUN60_RS09800	487.107	1064.05	-1.12703	0.00770523	0.0326801	minD	NC_999999999.1	2245719	2246531	+	813	protein_coding	septum site-determining protein MinD && PF13614:AAA domain	-
DUN60_RS16680	56.3376	19.8148	1.50247	0.00778766	0.0329678	-	NC_999999999.1	3677046	3679097	+	2052	protein_coding	acetoacetate--CoA ligase && PF00501:AMP-binding enzyme	AMP-binding
DUN60_RS20695	169.937	71.5316	1.24713	0.00779392	0.0329678	-	NC_999999999.1	4656629	4657147	+	519	protein_coding	DUF2271 domain-containing protein && PF10029:Predicted periplasmic protein (DUF2271)	-
DUN60_RS12655	3877.82	1796.89	1.1097	0.00780724	0.0329801	rplQ	NC_999999999.1	2853110	2853490	-	381	protein_coding	50S ribosomal protein L17 && PF01196:Ribosomal protein L17	-
DUN60_RS07845	117.227	47.3237	1.30676	0.00786138	0.0331646	-	NC_999999999.1	1790654	1792348	+	1695	protein_coding	urocanate hydratase && PF01175:Urocanase Rossmann-like domain|PF17391:Urocanase N-terminal domain|PF17392:Urocanase C-terminal domain	Urocanase
Novel00033	1117.81	513.875	1.12103	0.00799296	0.0336747	-	NC_999999999.1	343872	344339	+	468	-	PF00578:AhpC/TSA family	-
DUN60_RS14495	4529.43	2106.09	1.10472	0.00803553	0.0338091	-	NC_999999999.1	3227472	3227948	+	477	protein_coding	DUF494 domain-containing protein && PF04361:Protein of unknown function (DUF494)	-
DUN60_RS00535	5779.02	12398.8	-1.10129	0.0080487	0.0338195	pykF	NC_999999999.1	130696	132108	-	1413	protein_coding	pyruvate kinase PykF && PF00224:Pyruvate kinase, barrel domain|PF02887:Pyruvate kinase, alpha/beta domain	PK
DUN60_RS08655	1944.82	902.301	1.10786	0.00822271	0.0344922	ybgF	NC_999999999.1	1979309	1980097	-	789	protein_coding	tol-pal system protein YbgF && PF13174:Tetratricopeptide repeat|PF16331:TolA binding protein trimerisation|PF13432:Tetratricopeptide repeat	-
DUN60_RS15890	7930.14	3701.61	1.09917	0.00823059	0.0344922	hfq	NC_999999999.1	3505053	3505319	+	267	protein_coding	RNA chaperone Hfq && -	-
DUN60_RS07755	547.087	1183.99	-1.11361	0.0083192	0.0348174	rplT	NC_999999999.1	1768467	1768820	-	354	protein_coding	50S ribosomal protein L20 && PF00453:Ribosomal protein L20	-
DUN60_RS13000	13.6241	41.8219	-1.60816	0.00835646	0.0349141	oxyR	NC_999999999.1	2910528	2911421	-	894	protein_coding	DNA-binding transcriptional regulator OxyR && PF03466:LysR substrate binding domain|PF00126:Bacterial regulatory helix-turn-helix protein, lysR family	LysR_substrate
DUN60_RS09370	202.654	88.037	1.20188	0.00836438	0.0349141	rsxD	NC_999999999.1	2153242	2154288	+	1047	protein_coding	electron transport complex subunit RsxD && PF03116:NQR2, RnfD, RnfE family	-
DUN60_RS19790	11.8065	1.1089	3.28505	0.00839028	0.0349761	-	NC_999999999.1	4461683	4462627	-	945	protein_coding	ADP-ribosylglycohydrolase family protein && PF03747:ADP-ribosylglycohydrolase	-
Novel00036	1497.69	694.334	1.10892	0.00843793	0.0351284	-	NC_999999999.1	389508	390143	-	636	-	PF00571:CBS domain|PF00478:IMP dehydrogenase / GMP reductase domain	-
DUN60_RS23595	348.061	155.159	1.16506	0.00846027	0.03517	-	NC_999999999.1	5325867	5326634	-	768	protein_coding	SDR family oxidoreductase && PF13561:Enoyl-(Acyl carrier protein) reductase	-
DUN60_RS16010	62.6992	23.1158	1.43538	0.00847015	0.03517	-	NC_999999999.1	3530125	3532485	-	2361	protein_coding	ATP-binding protein && PF13654:AAA domain|PF05362:Lon protease (S16) C-terminal proteolytic domain	-
DUN60_RS12885	131.768	55.0262	1.25821	0.00851295	0.0352665	-	NC_999999999.1	2883614	2884606	+	993	protein_coding	hydrolase && PF00561:alpha/beta hydrolase fold	Abhydrolase_1
DUN60_RS15795	18.1682	52.8255	-1.53253	0.00851568	0.0352665	-	NC_999999999.1	3495337	3495413	+	77	protein_coding	tRNA-Met && -	-
DUN60_RS00395	1137.8	2438.4	-1.09958	0.00853902	0.0353169	cgtA	NC_999999999.1	95939	97111	+	1173	protein_coding	Obg family GTPase CgtA && PF01018:GTP1/OBG|PF01926:50S ribosome-binding GTPase	-
DUN60_RS23525	340.791	739.448	-1.11723	0.00863509	0.0356252	trmY	NC_999999999.1	5312668	5313267	+	600	protein_coding	tRNA (pseudouridine(54)-N(1))-methyltransferase TrmY && PF04013:Putative SAM-dependent RNA methyltransferase	-
DUN60_RS01755	23500.5	11036.6	1.09039	0.00863608	0.0356252	grpE	NC_999999999.1	413935	414516	+	582	protein_coding	nucleotide exchange factor GrpE && PF01025:GrpE	-
DUN60_RS12510	9.98893	34.1194	-1.75812	0.00876482	0.0361092	-	NC_999999999.1	2826559	2828271	-	1713	protein_coding	outer membrane protein assembly factor && PF17243:POTRA domain TamA domain 1|PF01103:Surface antigen	-
DUN60_RS21415	26.3473	6.61051	1.97693	0.00898543	0.0368833	-	NC_999999999.1	4812505	4814409	+	1905	protein_coding	diguanylate cyclase && PF00990:Diguanylate cyclase, GGDEF domain|PF13426:PAS domain	GGDEF
DUN60_RS12520	313.527	140.854	1.15381	0.0089874	0.0368833	-	NC_999999999.1	2829206	2829406	-	201	protein_coding	DUF1107 family protein && -	-
Novel00169	1284.12	598.603	1.10098	0.00898768	0.0368833	-	NC_999999999.1	3133202	3133653	-	452	-	PF10048:Predicted integral membrane protein (DUF2282)	-
DUN60_RS00960	419.856	190.37	1.14066	0.00900181	0.0368934	arcB	NC_999999999.1	234579	236969	+	2391	protein_coding	aerobic respiration two-component sensor histidine kinase ArcB && PF01627:Hpt domain|PF08448:PAS fold|PF00072:Response regulator receiver domain|PF00512:His Kinase A (phospho-acceptor) domain|PF02518:Histidine kinase-, DNA gyrase B-, and HSP90-like ATPase	HATPase_c
DUN60_RS12315	368.963	166.162	1.15039	0.00902572	0.0369436	-	NC_999999999.1	2789952	2790356	+	405	protein_coding	DUF2061 domain-containing protein && PF09834:Predicted membrane protein (DUF2061)	-
DUN60_RS11905	79300.6	37430.9	1.0831	0.00904098	0.0369582	rpoE	NC_999999999.1	2718181	2718759	-	579	protein_coding	RNA polymerase sigma factor RpoE && PF08281:Sigma-70, region 4|PF04542:Sigma-70 region 2	Sigma70_r2
DUN60_RS22545	69.0608	25.3166	1.44394	0.00905452	0.0369658	-	NC_999999999.1	5094892	5095818	+	927	protein_coding	LysR family transcriptional regulator && PF03466:LysR substrate binding domain|PF00126:Bacterial regulatory helix-turn-helix protein, lysR family	LysR_substrate
Novel00071	270.813	121.048	1.16105	0.00916322	0.0373614	-	NC_999999999.1	2279220	2279436	+	217	-	-	-
DUN60_RS13080	1490.42	3161.33	-1.08474	0.00932821	0.037962	metJ	NC_999999999.1	2930960	2931280	+	321	protein_coding	met regulon transcriptional regulator MetJ && PF01340:Met Apo-repressor, MetJ	MetJ
DUN60_RS21985	206.289	90.2377	1.19193	0.00933454	0.037962	atpA	NC_999999999.1	4970697	4972238	+	1542	protein_coding	F0F1 ATP synthase subunit alpha && PF00306:ATP synthase alpha/beta chain, C terminal domain|PF00006:ATP synthase alpha/beta family, nucleotide-binding domain|PF02874:ATP synthase alpha/beta family, beta-barrel domain	ATP-synt_ab
DUN60_RS18855	614.338	1311.63	-1.09408	0.00938618	0.03802	-	NC_999999999.1	4226406	4228565	+	2160	protein_coding	type I secretion system permease/ATPase && PF00005:ABC transporter|PF00664:ABC transporter transmembrane region	ABC_tran
DUN60_RS09710	388.957	836.28	-1.10409	0.00940272	0.03802	-	NC_999999999.1	2227835	2228968	-	1134	protein_coding	4-phosphoerythronate dehydrogenase && PF11890:Domain of unknown function (DUF3410)|PF02826:D-isomer specific 2-hydroxyacid dehydrogenase, NAD binding domain|PF00389:D-isomer specific 2-hydroxyacid dehydrogenase, catalytic domain	2-Hacid_dh_C
DUN60_RS22955	46.3409	15.4133	1.58139	0.009406	0.03802	-	NC_999999999.1	5186723	5187382	+	660	protein_coding	pyridoxamine 5'-phosphate oxidase family protein && PF12900:Pyridoxamine 5'-phosphate oxidase	-
DUN60_RS12000	4961.11	10480.9	-1.07901	0.00940683	0.03802	fbaA	NC_999999999.1	2734708	2735784	-	1077	protein_coding	class II fructose-bisphosphate aldolase && PF01116:Fructose-bisphosphate aldolase class-II	F_bP_aldolase
DUN60_RS08390	2120.21	4487.27	-1.08157	0.00940886	0.03802	rluB	NC_999999999.1	1920452	1921480	-	1029	protein_coding	23S rRNA pseudouridine(2605) synthase RluB && PF00849:RNA pseudouridylate synthase|PF01479:S4 domain	S4
DUN60_RS19170	138.129	58.3273	1.24229	0.00944165	0.0380856	-	NC_999999999.1	4305887	4306132	+	246	protein_coding	hypothetical protein && -	-
DUN60_RS05120	174.481	75.933	1.19916	0.00944918	0.0380856	-	NC_999999999.1	1155326	1156021	-	696	protein_coding	hypothetical protein && -	-
DUN60_RS00775	348.97	751.552	-1.10645	0.009475	0.0381011	rsmI	NC_999999999.1	183974	184840	+	867	protein_coding	16S rRNA (cytidine(1402)-2'-O)-methyltransferase && PF00590:Tetrapyrrole (Corrin/Porphyrin) Methylases	-
DUN60_RS15220	94.5071	213.478	-1.17436	0.00947977	0.0381011	pyrE	NC_999999999.1	3376012	3376653	+	642	protein_coding	orotate phosphoribosyltransferase && PF00156:Phosphoribosyl transferase domain	Pribosyltran
DUN60_RS21940	307.165	138.653	1.14695	0.00948916	0.0381011	-	NC_999999999.1	4962895	4963890	-	996	protein_coding	peptidase M19 && PF01244:Membrane dipeptidase (Peptidase family M19)	-
DUN60_RS02240	769.742	1636.24	-1.08779	0.00950528	0.0381175	-	NC_999999999.1	510015	510959	-	945	protein_coding	ribose-phosphate pyrophosphokinase && PF14572:Phosphoribosyl synthetase-associated domain|PF13793:N-terminal domain of ribose phosphate pyrophosphokinase	-
DUN60_RS20535	1721.25	809.871	1.0876	0.00952764	0.0381588	viaA	NC_999999999.1	4627372	4628817	+	1446	protein_coding	ATPase RavA stimulator ViaA && PF05762:VWA domain containing CoxE-like protein	-
DUN60_RS12880	97.2335	218.979	-1.17008	0.00961872	0.0384749	-	NC_999999999.1	2882867	2883337	+	471	protein_coding	TIGR02444 family protein && PF09523:Protein of unknown function (DUF2390)	-
DUN60_RS13210	184.478	402.739	-1.12578	0.00970561	0.0387181	-	NC_999999999.1	2955681	2956988	+	1308	protein_coding	anaerobic C4-dicarboxylate transporter && PF03605:Anaerobic c4-dicarboxylate membrane transporter	-
DUN60_RS20030	2613.69	5510.6	-1.07608	0.00971246	0.0387181	-	NC_999999999.1	4509892	4511178	+	1287	protein_coding	DEAD/DEAH box helicase && PF00270:DEAD/DEAH box helicase|PF00271:Helicase conserved C-terminal domain	DEAD
DUN60_RS15865	11.8065	38.5209	-1.69433	0.00972615	0.0387181	queG	NC_999999999.1	3497914	3499056	-	1143	protein_coding	tRNA epoxyqueuosine(34) reductase QueG && PF08331:Domain of unknown function (DUF1730)|PF13484:4Fe-4S double cluster binding domain	-
DUN60_RS03940	184.478	80.3344	1.19831	0.00972846	0.0387181	-	NC_999999999.1	880345	880614	+	270	protein_coding	hypothetical protein && -	-
DUN60_RS12860	717.032	333.417	1.10448	0.00978382	0.0388895	-	NC_999999999.1	2878036	2878242	-	207	protein_coding	YheV family putative metal-binding protein && -	-
DUN60_RS00755	148.126	63.8291	1.2132	0.00979618	0.0388897	-	NC_999999999.1	180495	181100	-	606	protein_coding	BON domain-containing protein && PF04972:BON domain	BON
DUN60_RS01155	94.5071	212.377	-1.16691	0.00990657	0.0392007	-	NC_999999999.1	278183	278476	+	294	protein_coding	winged helix-turn-helix transcriptional regulator && -	-
DUN60_RS17000	143.582	315.811	-1.13639	0.00991068	0.0392007	-	NC_999999999.1	3756997	3757860	-	864	protein_coding	MurR/RpiR family transcriptional regulator && PF01380:SIS domain|PF01418:Helix-turn-helix domain, rpiR family	HTH_6
DUN60_RS21335	377.143	172.764	1.12584	0.00991588	0.0392007	-	NC_999999999.1	4791533	4792270	+	738	protein_coding	EAL domain-containing protein && PF00563:EAL domain	EAL
DUN60_RS18570	738.843	344.42	1.10087	0.00992867	0.0392007	-	NC_999999999.1	4160386	4161993	+	1608	protein_coding	BCCT family transporter && PF02028:BCCT, betaine/carnitine/choline family transporter	-
DUN60_RS18935	204.471	443.452	-1.11633	0.00993734	0.0392007	-	NC_999999999.1	4244648	4246279	-	1632	protein_coding	NAD(P)/FAD-dependent oxidoreductase && -	-
DUN60_RS12080	1256.86	2650.77	-1.0765	0.00994884	0.0392007	-	NC_999999999.1	2751846	2752403	+	558	protein_coding	YggT family protein && PF02325:YGGT family	-
[truncated: 215 more rows]

## Sheet: S4 The DEGs between VST vs VS a
gene_id	vst2_0	vs2_0	log2FoldChange	pvalue	padj	gene_name	gene_chr	gene_start	gene_end	gene_strand	gene_length	gene_biotype	gene_description	tf_family
[truncated: 1,110 more rows]

[truncated: 8 more sheets: S5 KEGG analysis revealed a tot, S6 KEGG analysis revealed a tot, S7 KEGG analysis revealed a tot, S8 Enrichment table of metaboli, S9 Related to Figure 1, S10 Total protein mass-spectrom, S11 Protein abundance of purin,  S12 Related to Figure 6]
